# Supplementary material for: N-(2-Methyl-3-oxo-1,3-diphenyl­prop­yl)acetamide
Source: Acta Crystallogr Sect E Struct Rep Online. 2013 Apr 5;69(Pt 5):o633. doi: 10.1107/S1600536813007320 (PMC3647834; doi:10.1107/S1600536813007320)
Supplement: Supplementary file 1 [file e-69-0o633-sup1.cif]

##############################################################################
#                                                                            #
# This CIF contains the data in a paper accepted for publication in          #
# Acta Crystallographica Section E. It conforms to the requirements of       #
# Notes for Authors for Acta Crystallographica Section E, and has been       #
# peer reviewed under the auspices of the IUCr Commission on Journals.       #
#                                                                            #
# Full details of the Crystallographic Information File format               #
# are given in the paper "The Crystallographic Information File (CIF):       #
# a New Standard Archive File for Crystallography" by S. R. Hall, F. H.      #
# Allen and I. D. Brown [Acta Cryst. (1991), A47, 655-685].                  #
#                                                                            #
# The current version of the core CIF dictionary is obtainable from          #
# ftp://ftp.iucr.org/pub/cif_core.dic.                                       #
#                                                                            #
# Software is freely available for graphical display of the structure(s)     #
# in this CIF. For information consult the CIF software page                 #
# http://www.iucr.org/resources/cif/software.                                #
#                                                                            #
# This file may be used for bona fide research purposes within the           #
# scientific community so long as proper attribution is given to the journal # 
# article from which it was obtained.                                        #
#                                                                            #
##############################################################################
data_I
_audit_creation_method     SHELXL-97
_chemical_name_systematic
;
<i>N</i>-(2-Methyl-3-oxo-1,3-diphenylpropyl)acetamide
;
_chemical_name_common     ?
_chemical_formula_moiety     'C18 H19 N O2'
_chemical_formula_sum     'C18 H19 N O2'
_chemical_formula_iupac     'C18 H19 N O2'
_chemical_formula_weight     281.34
_chemical_melting_point_gt     439
_chemical_melting_point_lt     441
_symmetry_cell_setting     monoclinic
_symmetry_space_group_name_H-M     'P 21/c'
_symmetry_space_group_name_Hall     '-P 2ybc'
loop_
    _symmetry_equiv_pos_as_xyz
    'x, y, z'
    '-x, y+1/2, -z+1/2'
    '-x, -y, -z'
    'x, -y-1/2, z-1/2'
_cell_length_a     9.156(5)
_cell_length_b     17.668(8)
_cell_length_c     10.103(5)
_cell_angle_alpha     90.00
_cell_angle_beta     107.914(7)
_cell_angle_gamma     90.00
_cell_volume     1555.0(13)
_cell_formula_units_Z     4
_cell_measurement_reflns_used     3372
_cell_measurement_theta_min     2.338
_cell_measurement_theta_max     29.027
_cell_measurement_temperature     153(2)
_exptl_crystal_description     Prism
_exptl_crystal_colour     Colorless
_exptl_crystal_size_max     0.61
_exptl_crystal_size_mid     0.07
_exptl_crystal_size_min     0.02
_exptl_crystal_density_diffrn     1.202
_exptl_crystal_density_meas     ?
_exptl_crystal_density_method     'not measured'
_exptl_crystal_F_000     600
_exptl_absorpt_coefficient_mu     0.078
_exptl_absorpt_correction_type     multi-scan
_exptl_absorpt_process_details     '(CrystalClear; Rigaku, 2008)'
_exptl_absorpt_correction_T_min     0.9539
_exptl_absorpt_correction_T_max     0.9981
_exptl_special_details
;
Spectral data: IR (KBr): 3297, 3061, 2980, 1683, 1651, 1544,
1448, 1370, 1208, 1140, 970, 707, 615 cm^-1^; ^1^H--NMR(DMSO,p.p.m.):1.13
(3<i>H</i>, d, J = 6.8 Hz C~1~H~3~), 1.85 (3<i>H</i>, s, C~1~O~1~C~1~H~3~),
4.00--4.14 (1<i>H</i>, m, C~1~H~1~), 5.26 (1<i>H</i>, t, J = 11.6 Hz,
C~1~H~1~), 7.12 (1<i>H</i>, t, J = 6.8 Hz, Benzene-H), 7.22 (2<i>H</i>, t, J =
8.0 Hz, Benzene-H), 7.29 (2<i>H</i>, d, J = 7.6 Hz, Benzene-H), 7.47
(2<i>H</i>, t, J = 8.0 Hz, Benzene-H), 7.58 (1<i>H</i>, t, J = 6.8 Hz,
Benzene-H), 7.80 (2<i>H</i>, t, J = 7.6 Hz, Benzene-H), 8.30 (1<i>H</i>, d, J
= 9.2 Hz, NH); ESI-MS m/<i>z</i>: [<i>M</i>+Na]^+^ 304.2.
;
_diffrn_ambient_temperature     153(2)
_diffrn_radiation_type     MoK\a
_diffrn_radiation_wavelength     0.71073
_diffrn_radiation_source     'Rotating Anode'
_diffrn_radiation_monochromator     graphite
_diffrn_measurement_device_type     'Rigaku AFC10/Saturn724+'
_diffrn_measurement_method     'phi and omega scans'
_diffrn_detector_area_resol_mean     28.5714
_diffrn_reflns_number     12600
_diffrn_reflns_av_R_equivalents     0.0504
_diffrn_reflns_av_sigmaI/netI     0.0409
_diffrn_reflns_theta_min     2.34
_diffrn_reflns_theta_max     25.95
_diffrn_reflns_theta_full     25.95
_diffrn_measured_fraction_theta_max     0.997
_diffrn_measured_fraction_theta_full     0.997
_diffrn_reflns_limit_h_min     -11
_diffrn_reflns_limit_h_max     11
_diffrn_reflns_limit_k_min     -20
_diffrn_reflns_limit_k_max     21
_diffrn_reflns_limit_l_min     -12
_diffrn_reflns_limit_l_max     12
_diffrn_standards_number     0
_diffrn_standards_interval_count     0
_diffrn_standards_interval_time     0
_diffrn_standards_decay_%     0
_refine_special_details
;
Refinement of <i>F</i>^2^ against ALL reflections. The weighted <i>R</i>-factor
<i>wR</i> and goodness of fit <i>S</i> are based on <i>F</i>^2^, conventional
<i>R</i>-factors <i>R</i> are based on <i>F</i>, with <i>F</i> set to zero for
negative <i>F</i>^2^. The threshold expression of <i>F</i>^2^ >
\s(<i>F</i>^2^) is used only for calculating <i>R</i>-factors(gt) <i>etc</i>.
and is not relevant to the choice of reflections for refinement.
<i>R</i>-factors based on <i>F</i>^2^ are statistically about twice as large
as those based on <i>F</i>, and <i>R</i>- factors based on ALL data will be
even larger.
;
_reflns_number_total     3028
_reflns_number_gt     2386
_reflns_threshold_expression     I>2sigma(I)
_refine_ls_structure_factor_coef     Fsqd
_refine_ls_matrix_type     full
_refine_ls_R_factor_all     0.0893
_refine_ls_R_factor_gt     0.0697
_refine_ls_wR_factor_gt     0.1450
_refine_ls_wR_factor_ref     0.1560
_refine_ls_goodness_of_fit_ref     1.000
_refine_ls_restrained_S_all     1.000
_refine_ls_number_reflns     3028
_refine_ls_number_parameters     197
_refine_ls_number_restraints     0
_refine_ls_hydrogen_treatment     mixed
_refine_ls_weighting_scheme     calc
_refine_ls_weighting_details
         'calc w=1/[\s^2^(Fo^2^)+(0.0511P)^2^+1.6300P] where P=(Fo^2^+2Fc^2^)/3'
_atom_sites_solution_hydrogens     difmap
_atom_sites_solution_primary     direct
_atom_sites_solution_secondary     difmap
_refine_ls_shift/su_max     0.000
_refine_ls_shift/su_mean     0.000
_refine_diff_density_max     0.221
_refine_diff_density_min     -0.242
_refine_ls_extinction_method     'SHELXL97 (Sheldrick, 2008)'
_refine_ls_extinction_coef     0.014(2)
_refine_ls_extinction_expression
                                  'Fc^*^=kFc[1+0.001xFc^2^\l^3^/sin(2\q)]^-1/4^'
loop_
    _atom_type_symbol
    _atom_type_description
    _atom_type_scat_dispersion_real
    _atom_type_scat_dispersion_imag
    _atom_type_scat_source
    'C' 'C' 0.0033 0.0016
                         'International Tables Vol C Tables 4.2.6.8 and 6.1.1.4'
    'H' 'H' 0.0000 0.0000
                         'International Tables Vol C Tables 4.2.6.8 and 6.1.1.4'
    'N' 'N' 0.0061 0.0033
                         'International Tables Vol C Tables 4.2.6.8 and 6.1.1.4'
    'O' 'O' 0.0106 0.0060
                         'International Tables Vol C Tables 4.2.6.8 and 6.1.1.4'
_computing_data_collection     'CrystalClear (Rigaku, 2008)'
_computing_cell_refinement     'CrystalClear (Rigaku, 2008)'
_computing_data_reduction     'CrystalClear (Rigaku, 2008)'
_computing_structure_solution     'SHELXS97 (Sheldrick, 2008)'
_computing_structure_refinement     'SHELXL97 (Sheldrick, 2008)'
_computing_molecular_graphics     'CrystalStructure (Rigaku/MSC, 2009)'
_computing_publication_material     'CrystalStructure (Rigaku/MSC, 2009)'
loop_
    _atom_site_type_symbol
    _atom_site_label
    _atom_site_fract_x
    _atom_site_fract_y
    _atom_site_fract_z
    _atom_site_U_iso_or_equiv
    _atom_site_adp_type
    _atom_site_calc_flag
    _atom_site_refinement_flags
    _atom_site_occupancy
    _atom_site_symmetry_multiplicity
    _atom_site_disorder_assembly
    _atom_site_disorder_group
    O O1 0.2368(2) 0.56897(11) 0.6152(2) 0.0553(6) Uani d . 1 2 . .
    O O2 0.13769(19) 0.74116(10) 0.76594(17) 0.0390(4) Uani d . 1 2 . .
    N N1 0.1849(2) 0.74059(11) 0.5589(2) 0.0305(5) Uani d . 1 2 . .
    C C1 0.2662(3) 0.55877(14) 0.2653(3) 0.0401(6) Uani d . 1 2 . .
    H H1 0.3342 0.5998 0.2680 0.048 Uiso calc R 1 2 . .
    C C2 0.2150(3) 0.51473(15) 0.1457(3) 0.0483(7) Uani d . 1 2 . .
    H H2 0.2490 0.5252 0.0677 0.058 Uiso calc R 1 2 . .
    C C3 0.1143(3) 0.45551(16) 0.1410(3) 0.0535(8) Uani d . 1 2 . .
    H H3 0.0791 0.4255 0.0593 0.064 Uiso calc R 1 2 . .
    C C4 0.0646(3) 0.43978(15) 0.2540(3) 0.0520(8) Uani d . 1 2 . .
    H H4 -0.0055 0.3995 0.2497 0.062 Uiso calc R 1 2 . .
    C C5 0.1172(3) 0.48288(15) 0.3731(3) 0.0456(7) Uani d . 1 2 . .
    H H5 0.0841 0.4714 0.4512 0.055 Uiso calc R 1 2 . .
    C C6 0.2190(3) 0.54355(13) 0.3808(3) 0.0373(6) Uani d . 1 2 . .
    C C7 0.2732(3) 0.58798(14) 0.5128(3) 0.0384(6) Uani d . 1 2 . .
    C C8 0.3799(3) 0.65579(13) 0.5217(2) 0.0324(5) Uani d . 1 2 . .
    H H8 0.3626 0.6769 0.4263 0.039 Uiso calc R 1 2 . .
    C C9 0.3469(3) 0.71774(13) 0.6157(2) 0.0317(5) Uani d . 1 2 . .
    H H9 0.3627 0.6956 0.7101 0.038 Uiso calc R 1 2 . .
    C C10 0.4548(3) 0.78490(13) 0.6304(2) 0.0327(5) Uani d . 1 2 . .
    C C11 0.4362(3) 0.83580(13) 0.5211(3) 0.0369(6) Uani d . 1 2 . .
    H H11 0.3546 0.8289 0.4372 0.044 Uiso calc R 1 2 . .
    C C12 0.5363(3) 0.89691(15) 0.5338(3) 0.0444(7) Uani d . 1 2 . .
    H H12 0.5236 0.9308 0.4580 0.053 Uiso calc R 1 2 . .
    C C13 0.6541(3) 0.90834(16) 0.6565(3) 0.0472(7) Uani d . 1 2 . .
    H H13 0.7209 0.9505 0.6656 0.057 Uiso calc R 1 2 . .
    C C14 0.6741(3) 0.85819(16) 0.7654(3) 0.0470(7) Uani d . 1 2 . .
    H H14 0.7551 0.8657 0.8495 0.056 Uiso calc R 1 2 . .
    C C15 0.5756(3) 0.79640(15) 0.7523(3) 0.0400(6) Uani d . 1 2 . .
    H H15 0.5910 0.7618 0.8273 0.048 Uiso calc R 1 2 . .
    C C16 0.5456(3) 0.62634(15) 0.5778(3) 0.0439(6) Uani d . 1 2 . .
    H H16A 0.5626 0.6044 0.6704 0.053 Uiso calc R 1 2 . .
    H H16B 0.6174 0.6683 0.5838 0.053 Uiso calc R 1 2 . .
    H H16C 0.5626 0.5875 0.5148 0.053 Uiso calc R 1 2 . .
    C C17 0.0921(3) 0.74884(12) 0.6372(2) 0.0304(5) Uani d . 1 2 . .
    C C18 -0.0729(3) 0.76761(16) 0.5617(3) 0.0443(7) Uani d . 1 2 . .
    H H18A -0.1391 0.7270 0.5764 0.053 Uiso calc R 1 2 . .
    H H18B -0.0867 0.7728 0.4621 0.053 Uiso calc R 1 2 . .
    H H18C -0.1003 0.8153 0.5976 0.053 Uiso calc R 1 2 . .
    H H1N 0.143(3) 0.7487(15) 0.463(3) 0.045(8) Uiso d . 1 2 . .
loop_
    _atom_site_aniso_label
    _atom_site_aniso_U_11
    _atom_site_aniso_U_22
    _atom_site_aniso_U_33
    _atom_site_aniso_U_12
    _atom_site_aniso_U_13
    _atom_site_aniso_U_23
    O1 0.0705(14) 0.0501(12) 0.0574(12) -0.0110(10) 0.0374(11) 0.0049(9)
    O2 0.0429(10) 0.0491(11) 0.0273(9) -0.0032(8) 0.0144(7) -0.0034(7)
    N1 0.0310(10) 0.0378(11) 0.0252(10) 0.0059(8) 0.0122(8) 0.0044(8)
    C1 0.0411(14) 0.0314(13) 0.0484(15) -0.0016(11) 0.0149(12) -0.0001(11)
    C2 0.0540(16) 0.0398(15) 0.0507(17) 0.0019(13) 0.0157(14) -0.0025(12)
    C3 0.0512(16) 0.0361(15) 0.065(2) -0.0022(13) 0.0063(15) -0.0054(13)
    C4 0.0422(15) 0.0315(14) 0.078(2) -0.0072(12) 0.0126(15) 0.0000(13)
    C5 0.0415(15) 0.0352(14) 0.0650(19) 0.0015(11) 0.0236(14) 0.0066(12)
    C6 0.0362(13) 0.0276(12) 0.0517(15) 0.0044(10) 0.0190(12) 0.0039(10)
    C7 0.0386(13) 0.0340(13) 0.0480(15) 0.0036(11) 0.0216(12) 0.0056(11)
    C8 0.0364(12) 0.0302(12) 0.0347(12) 0.0023(10) 0.0172(10) 0.0055(9)
    C9 0.0321(12) 0.0359(13) 0.0291(12) 0.0045(10) 0.0121(10) 0.0036(9)
    C10 0.0336(12) 0.0361(13) 0.0319(12) 0.0035(10) 0.0151(10) -0.0036(10)
    C11 0.0459(14) 0.0335(13) 0.0340(13) -0.0012(11) 0.0163(11) -0.0043(10)
    C12 0.0546(16) 0.0338(14) 0.0499(16) -0.0018(12) 0.0235(14) -0.0036(11)
    C13 0.0499(16) 0.0396(15) 0.0576(17) -0.0069(12) 0.0245(14) -0.0101(13)
    C14 0.0425(15) 0.0511(17) 0.0470(16) -0.0064(13) 0.0132(12) -0.0118(13)
    C15 0.0383(13) 0.0471(15) 0.0357(13) 0.0031(11) 0.0131(11) -0.0022(11)
    C16 0.0406(14) 0.0395(14) 0.0545(17) 0.0083(12) 0.0190(13) 0.0072(12)
    C17 0.0347(12) 0.0273(11) 0.0312(12) -0.0021(9) 0.0129(10) -0.0013(9)
    C18 0.0363(13) 0.0554(17) 0.0446(15) 0.0087(12) 0.0172(12) 0.0066(12)
_geom_special_details
;
All e.s.d.'s (except the e.s.d. in the dihedral angle between two l.s. planes)
are estimated using the full covariance matrix. The cell e.s.d.'s are taken
into account individually in the estimation of e.s.d.'s in distances, angles
and torsion angles; correlations between e.s.d.'s in cell parameters are only
used when they are defined by crystal symmetry. An approximate (isotropic)
treatment of cell e.s.d.'s is used for estimating e.s.d.'s involving l.s.
planes.
;
loop_
    _geom_bond_atom_site_label_1
    _geom_bond_atom_site_label_2
    _geom_bond_site_symmetry_2
    _geom_bond_distance
    _geom_bond_publ_flag
    O1 C7 . 1.227(3) ?
    O2 C17 . 1.245(3) ?
    N1 C17 . 1.336(3) ?
    N1 C9 . 1.473(3) ?
    N1 H1N . 0.94(3) ?
    C1 C6 . 1.390(3) ?
    C1 C2 . 1.392(4) ?
    C1 H1 . 0.9500 ?
    C2 C3 . 1.386(4) ?
    C2 H2 . 0.9500 ?
    C3 C4 . 1.381(4) ?
    C3 H3 . 0.9500 ?
    C4 C5 . 1.380(4) ?
    C4 H4 . 0.9500 ?
    C5 C6 . 1.407(3) ?
    C5 H5 . 0.9500 ?
    C6 C7 . 1.494(4) ?
    C7 C8 . 1.531(3) ?
    C8 C16 . 1.538(3) ?
    C8 C9 . 1.538(3) ?
    C8 H8 . 1.0000 ?
    C9 C10 . 1.522(3) ?
    C9 H9 . 1.0000 ?
    C10 C11 . 1.393(3) ?
    C10 C15 . 1.394(3) ?
    C11 C12 . 1.396(4) ?
    C11 H11 . 0.9500 ?
    C12 C13 . 1.385(4) ?
    C12 H12 . 0.9500 ?
    C13 C14 . 1.380(4) ?
    C13 H13 . 0.9500 ?
    C14 C15 . 1.396(4) ?
    C14 H14 . 0.9500 ?
    C15 H15 . 0.9500 ?
    C16 H16A . 0.9800 ?
    C16 H16B . 0.9800 ?
    C16 H16C . 0.9800 ?
    C17 C18 . 1.505(3) ?
    C18 H18A . 0.9800 ?
    C18 H18B . 0.9800 ?
    C18 H18C . 0.9800 ?
loop_
    _geom_angle_atom_site_label_1
    _geom_angle_atom_site_label_2
    _geom_angle_atom_site_label_3
    _geom_angle_site_symmetry_1
    _geom_angle_site_symmetry_3
    _geom_angle
    _geom_angle_publ_flag
    C17 N1 C9 . . 123.2(2) ?
    C17 N1 H1N . . 117.8(16) ?
    C9 N1 H1N . . 119.0(16) ?
    C6 C1 C2 . . 120.8(3) ?
    C6 C1 H1 . . 119.6 ?
    C2 C1 H1 . . 119.6 ?
    C3 C2 C1 . . 119.6(3) ?
    C3 C2 H2 . . 120.2 ?
    C1 C2 H2 . . 120.2 ?
    C4 C3 C2 . . 120.6(3) ?
    C4 C3 H3 . . 119.7 ?
    C2 C3 H3 . . 119.7 ?
    C5 C4 C3 . . 119.6(3) ?
    C5 C4 H4 . . 120.2 ?
    C3 C4 H4 . . 120.2 ?
    C4 C5 C6 . . 121.1(3) ?
    C4 C5 H5 . . 119.4 ?
    C6 C5 H5 . . 119.4 ?
    C1 C6 C5 . . 118.2(2) ?
    C1 C6 C7 . . 123.0(2) ?
    C5 C6 C7 . . 118.9(2) ?
    O1 C7 C6 . . 120.4(2) ?
    O1 C7 C8 . . 119.9(2) ?
    C6 C7 C8 . . 119.6(2) ?
    C7 C8 C16 . . 107.2(2) ?
    C7 C8 C9 . . 110.49(19) ?
    C16 C8 C9 . . 111.9(2) ?
    C7 C8 H8 . . 109.1 ?
    C16 C8 H8 . . 109.1 ?
    C9 C8 H8 . . 109.1 ?
    N1 C9 C10 . . 111.73(19) ?
    N1 C9 C8 . . 108.67(19) ?
    C10 C9 C8 . . 111.73(18) ?
    N1 C9 H9 . . 108.2 ?
    C10 C9 H9 . . 108.2 ?
    C8 C9 H9 . . 108.2 ?
    C11 C10 C15 . . 118.4(2) ?
    C11 C10 C9 . . 120.5(2) ?
    C15 C10 C9 . . 121.0(2) ?
    C10 C11 C12 . . 120.6(2) ?
    C10 C11 H11 . . 119.7 ?
    C12 C11 H11 . . 119.7 ?
    C13 C12 C11 . . 120.2(3) ?
    C13 C12 H12 . . 119.9 ?
    C11 C12 H12 . . 119.9 ?
    C14 C13 C12 . . 119.7(3) ?
    C14 C13 H13 . . 120.2 ?
    C12 C13 H13 . . 120.2 ?
    C13 C14 C15 . . 120.2(3) ?
    C13 C14 H14 . . 119.9 ?
    C15 C14 H14 . . 119.9 ?
    C10 C15 C14 . . 120.8(3) ?
    C10 C15 H15 . . 119.6 ?
    C14 C15 H15 . . 119.6 ?
    C8 C16 H16A . . 109.5 ?
    C8 C16 H16B . . 109.5 ?
    H16A C16 H16B . . 109.5 ?
    C8 C16 H16C . . 109.5 ?
    H16A C16 H16C . . 109.5 ?
    H16B C16 H16C . . 109.5 ?
    O2 C17 N1 . . 122.5(2) ?
    O2 C17 C18 . . 121.0(2) ?
    N1 C17 C18 . . 116.5(2) ?
    C17 C18 H18A . . 109.5 ?
    C17 C18 H18B . . 109.5 ?
    H18A C18 H18B . . 109.5 ?
    C17 C18 H18C . . 109.5 ?
    H18A C18 H18C . . 109.5 ?
    H18B C18 H18C . . 109.5 ?
loop_
    _geom_torsion_atom_site_label_1
    _geom_torsion_atom_site_label_2
    _geom_torsion_atom_site_label_3
    _geom_torsion_atom_site_label_4
    _geom_torsion_site_symmetry_1
    _geom_torsion_site_symmetry_2
    _geom_torsion_site_symmetry_3
    _geom_torsion_site_symmetry_4
    _geom_torsion
    _geom_torsion_publ_flag
    C6 C1 C2 C3 . . . . 0.8(4) ?
    C1 C2 C3 C4 . . . . -0.1(4) ?
    C2 C3 C4 C5 . . . . -0.8(4) ?
    C3 C4 C5 C6 . . . . 1.0(4) ?
    C2 C1 C6 C5 . . . . -0.5(4) ?
    C2 C1 C6 C7 . . . . 178.6(2) ?
    C4 C5 C6 C1 . . . . -0.4(4) ?
    C4 C5 C6 C7 . . . . -179.5(2) ?
    C1 C6 C7 O1 . . . . -174.8(2) ?
    C5 C6 C7 O1 . . . . 4.3(4) ?
    C1 C6 C7 C8 . . . . 2.8(3) ?
    C5 C6 C7 C8 . . . . -178.0(2) ?
    O1 C7 C8 C16 . . . . 86.0(3) ?
    C6 C7 C8 C16 . . . . -91.6(3) ?
    O1 C7 C8 C9 . . . . -36.1(3) ?
    C6 C7 C8 C9 . . . . 146.2(2) ?
    C17 N1 C9 C10 . . . . -102.4(2) ?
    C17 N1 C9 C8 . . . . 133.9(2) ?
    C7 C8 C9 N1 . . . . -58.1(2) ?
    C16 C8 C9 N1 . . . . -177.54(19) ?
    C7 C8 C9 C10 . . . . 178.12(19) ?
    C16 C8 C9 C10 . . . . 58.7(3) ?
    N1 C9 C10 C11 . . . . -47.8(3) ?
    C8 C9 C10 C11 . . . . 74.1(3) ?
    N1 C9 C10 C15 . . . . 133.1(2) ?
    C8 C9 C10 C15 . . . . -104.9(2) ?
    C15 C10 C11 C12 . . . . -0.1(3) ?
    C9 C10 C11 C12 . . . . -179.2(2) ?
    C10 C11 C12 C13 . . . . -1.1(4) ?
    C11 C12 C13 C14 . . . . 1.3(4) ?
    C12 C13 C14 C15 . . . . -0.3(4) ?
    C11 C10 C15 C14 . . . . 1.0(4) ?
    C9 C10 C15 C14 . . . . -179.9(2) ?
    C13 C14 C15 C10 . . . . -0.9(4) ?
    C9 N1 C17 O2 . . . . 3.4(3) ?
    C9 N1 C17 C18 . . . . -176.2(2) ?
loop_
    _geom_hbond_atom_site_label_D
    _geom_hbond_atom_site_label_H
    _geom_hbond_atom_site_label_A
    _geom_hbond_site_symmetry_A
    _geom_hbond_distance_DH
    _geom_hbond_distance_HA
    _geom_hbond_distance_DA
    _geom_hbond_angle_DHA
    N1 H1N O2 4_575 0.94(3) 1.98(3) 2.874(3) 158(2)
    C1 H1 Cg1 4_575 0.95 2.854(3) 3.649(3) 141.9(3)
    C16 H16A Cg2 2_666 0.98 2.978(3) 3.472(3) 112.4(3)
_iucr_refine_instructions_details
;
TITL BO1847 in P2(1)/c
CELL 0.71073   9.1556  17.6678  10.1026  90.000 107.914  90.000
ZERR    4.00   0.0046   0.0079   0.0053   0.000   0.007   0.000
LATT  1
SYMM -X, 0.5+Y, 0.5-Z
SFAC C H N O
UNIT 72 76 4 8
TEMP -120
SIZE .610 .070 .024
ACTA
CONF
OMIT 1 1 0
OMIT 0 1 1
OMIT 0 51.9
L.S. 3
BOND $H
FMAP 2
PLAN 2
WGHT    0.051100    1.630000
EXTI    0.014388
FVAR       0.77724
O1    4    0.236762    0.568971    0.615164    11.00000    0.07053    0.05005 =
         0.05742    0.00488    0.03743   -0.01101
O2    4    0.137690    0.741157    0.765941    11.00000    0.04288    0.04914 =
         0.02734   -0.00338    0.01435   -0.00324
N1    3    0.184875    0.740593    0.558851    11.00000    0.03096    0.03783 =
         0.02523    0.00439    0.01220    0.00591
C1    1    0.266159    0.558766    0.265279    11.00000    0.04115    0.03137 =
         0.04844   -0.00012    0.01490   -0.00162
AFIX  43
H1    2    0.334179    0.599753    0.267988    11.00000   -1.20000
AFIX   0
C2    1    0.215041    0.514726    0.145664    11.00000    0.05402    0.03983 =
         0.05071   -0.00255    0.01573    0.00188
AFIX  43
H2    2    0.249002    0.525195    0.067668    11.00000   -1.20000
AFIX   0
C3    1    0.114297    0.455506    0.140991    11.00000    0.05119    0.03610 =
         0.06543   -0.00542    0.00626   -0.00225
AFIX  43
H3    2    0.079136    0.425464    0.059335    11.00000   -1.20000
AFIX   0
C4    1    0.064572    0.439780    0.253991    11.00000    0.04222    0.03151 =
         0.07830    0.00001    0.01264   -0.00722
AFIX  43
H4    2   -0.005475    0.399505    0.249725    11.00000   -1.20000
AFIX   0
C5    1    0.117186    0.482882    0.373098    11.00000    0.04154    0.03521 =
         0.06503    0.00656    0.02360    0.00147
AFIX  43
H5    2    0.084116    0.471396    0.451206    11.00000   -1.20000
AFIX   0
C6    1    0.218969    0.543550    0.380837    11.00000    0.03619    0.02764 =
         0.05167    0.00392    0.01898    0.00441
C7    1    0.273217    0.587981    0.512824    11.00000    0.03864    0.03399 =
         0.04803    0.00559    0.02156    0.00360
C8    1    0.379894    0.655785    0.521708    11.00000    0.03639    0.03022 =
         0.03474    0.00550    0.01724    0.00228
AFIX  13
H8    2    0.362634    0.676899    0.426271    11.00000   -1.20000
AFIX   0
C9    1    0.346881    0.717740    0.615657    11.00000    0.03210    0.03589 =
         0.02905    0.00360    0.01206    0.00450
AFIX  13
H9    2    0.362731    0.695602    0.710143    11.00000   -1.20000
AFIX   0
C10   1    0.454818    0.784904    0.630413    11.00000    0.03358    0.03614 =
         0.03187   -0.00355    0.01513    0.00348
C11   1    0.436213    0.835804    0.521122    11.00000    0.04588    0.03347 =
         0.03396   -0.00430    0.01626   -0.00121
AFIX  43
H11   2    0.354636    0.828873    0.437167    11.00000   -1.20000
AFIX   0
C12   1    0.536328    0.896909    0.533811    11.00000    0.05461    0.03380 =
         0.04994   -0.00361    0.02350   -0.00178
AFIX  43
H12   2    0.523574    0.930757    0.458022    11.00000   -1.20000
AFIX   0
C13   1    0.654140    0.908344    0.656477    11.00000    0.04986    0.03955 =
         0.05759   -0.01011    0.02454   -0.00686
AFIX  43
H13   2    0.720908    0.950512    0.665631    11.00000   -1.20000
AFIX   0
C14   1    0.674112    0.858193    0.765383    11.00000    0.04248    0.05107 =
         0.04698   -0.01183    0.01323   -0.00644
AFIX  43
H14   2    0.755138    0.865739    0.849505    11.00000   -1.20000
AFIX   0
C15   1    0.575578    0.796404    0.752275    11.00000    0.03830    0.04711 =
         0.03569   -0.00223    0.01312    0.00315
AFIX  43
H15   2    0.591043    0.761798    0.827311    11.00000   -1.20000
AFIX   0
C16   1    0.545646    0.626336    0.577774    11.00000    0.04063    0.03953 =
         0.05450    0.00720    0.01897    0.00828
AFIX 137
H16A  2    0.562551    0.604440    0.670412    11.00000   -1.20000
H16B  2    0.617377    0.668313    0.583811    11.00000   -1.20000
H16C  2    0.562618    0.587494    0.514820    11.00000   -1.20000
AFIX   0
C17   1    0.092070    0.748843    0.637218    11.00000    0.03465    0.02728 =
         0.03118   -0.00130    0.01288   -0.00207
C18   1   -0.072892    0.767610    0.561747    11.00000    0.03629    0.05535 =
         0.04461    0.00658    0.01720    0.00868
AFIX 137
H18A  2   -0.139127    0.726970    0.576395    11.00000   -1.20000
H18B  2   -0.086692    0.772782    0.462054    11.00000   -1.20000
H18C  2   -0.100299    0.815302    0.597638    11.00000   -1.20000
AFIX   0
H1N   2    0.143289    0.748662    0.462795    11.00000    0.04543
HKLF 4
REM  BO1847 in P2(1)/c
REM R1 =  0.0697 for   2386 Fo > 4sig(Fo)  and  0.0893 for all   3028 data
REM    197 parameters refined using      0 restraints
END
WGHT      0.0722      0.7731
REM Highest difference peak  0.221,  deepest hole -0.242,  1-sigma level  0.060
Q1    1   0.7546  0.8366  0.8890  11.00000  0.05    0.22
Q2    1   0.2537  0.5567  0.4564  11.00000  0.05    0.22
;
data_global
_journal_date_recd_electronic     2013-01-12
_journal_date_accepted     2013-03-17
_journal_name_full     'Acta Crystallographica, Section E'
_journal_year     2013
_journal_volume     69
_journal_issue      5
_journal_page_first     o633
_journal_page_last     o633
_journal_paper_category     QO
_journal_paper_doi     10.1107/S1600536813007320
_journal_coeditor_code     LX2279
_publ_contact_author_name     'Professor Jiarong Li'
_publ_contact_author_address
;School of Chemical Engineering and Environment,
Beijing Institute of Technology,
Beijing 100081,
People's Republic of China
;
_publ_contact_author_email     jrli@bit.edu.cn
_publ_contact_author_fax     '86(10)68918012'
_publ_contact_author_phone     '86(10)68918012'
_publ_section_title
;
<i>N</i>-(2-Methyl-3-oxo-1,3-diphenylpropyl)acetamide
;
loop_
    _publ_author_name
    _publ_author_footnote
    _publ_author_address
    'Yang, Deli' .
;
School of Chemical Engineering and Environment,
Beijing Institute of Technology,
Beijing 100081,
People's Republic of China
;
    'Shi, Daxin' .
;
School of Chemical Engineering and Environment,
Beijing Institute of Technology,
Beijing 100081,
People's Republic of China
;
    'Zhang, Qi' .
;
School of Chemical Engineering and Environment,
Beijing Institute of Technology,
Beijing 100081,
People's Republic of China
;
    'Chai, Hongxin' .
;
School of Chemical Engineering and Environment,
Beijing Institute of Technology,
Beijing 100081,
People's Republic of China
;
    'Li, Jiarong' .
;
School of Chemical Engineering and Environment,
Beijing Institute of Technology,
Beijing 100081,
People's Republic of China
;
