# Supplementary material for: N-(2-Methyl-3-oxo-1,3-diphenyl­prop­yl)acetamide
Source: Acta Crystallogr Sect E Struct Rep Online. 2013 Apr 5;69(Pt 5):o633. doi: 10.1107/S1600536813007320 (PMC3647834; doi:10.1107/S1600536813007320)
Supplement: Supplementary file 2 [file e-69-0o633-Isup2.hkl]

# 
# h,k,l, Fc-squared, Fo-squared, sigma(Fo-squared) and status flag 
# 
data_I
_shelx_title ' BO1847 in P2(1)/c' 
_shelx_refln_list_code          4 
_shelx_F_calc_maximum      128.28 
_exptl_crystal_F_000       600.00 
_reflns_d_resolution_high  0.8121 
 
loop_ 
 _symmetry_equiv_pos_as_xyz 
 'x, y, z' 
 '-x, y+1/2, -z+1/2' 
 '-x, -y, -z' 
 'x, -y-1/2, z-1/2' 
 
_cell_length_a     9.1556 
_cell_length_b    17.6678 
_cell_length_c    10.1026 
_cell_angle_alpha  90.000 
_cell_angle_beta  107.914 
_cell_angle_gamma  90.000 
 
_shelx_F_squared_multiplier     1.000 
 
loop_ 
 _refln_index_h 
 _refln_index_k 
 _refln_index_l 
 _refln_F_squared_calc 
 _refln_F_squared_meas 
 _refln_F_squared_sigma 
 _refln_observed_status 
   1   0   0     1087.16     1016.23     18.42 o 
   2   0   0      724.84      722.41     16.31 o 
   3   0   0     1563.71     1536.05     11.99 o 
   4   0   0      755.96      796.91      7.39 o 
   5   0   0      237.43      224.23      4.25 o 
   6   0   0      681.79      672.69     23.14 o 
   7   0   0       62.05       50.10      8.50 o 
   8   0   0       28.21       16.17      3.18 o 
   9   0   0      245.30      331.73     16.80 o 
  10   0   0       74.47       73.28     11.54 o 
   2   1   0      376.51      371.28      7.33 o 
   3   1   0      757.49      725.00      3.90 o 
   4   1   0      737.40      745.23      4.13 o 
   5   1   0      463.79      462.49      6.33 o 
   6   1   0        7.97        7.14      0.98 o 
   7   1   0       32.11       21.72      2.70 o 
   8   1   0        1.64        0.55      1.86 o 
   9   1   0       52.89       48.88      4.28 o 
  10   1   0       16.72       17.70      3.59 o 
   1   2   0     1296.41     1258.44      8.46 o 
   2   2   0     5025.28     5199.86     18.44 o 
   3   2   0       66.48       55.31      1.59 o 
   4   2   0     3776.22     4113.07     29.42 o 
   5   2   0       31.50       30.37      1.93 o 
   6   2   0      236.59      242.61      6.83 o 
   7   2   0       42.68       42.06      3.80 o 
   8   2   0      232.02      237.34      7.02 o 
   9   2   0        2.57        1.43      2.36 o 
  10   2   0       10.22       11.63      3.50 o 
   1   3   0      736.38      663.16      4.63 o 
   2   3   0      571.19      502.53      3.85 o 
   3   3   0     9646.75    10193.56    141.92 o 
   4   3   0       33.50       24.10      1.42 o 
   5   3   0     1611.53     1690.65     23.42 o 
   6   3   0      409.63      399.21     11.17 o 
   7   3   0      620.95      696.83     13.22 o 
   8   3   0      270.52      307.51      5.58 o 
   9   3   0       23.88       25.10      3.17 o 
  10   3   0        0.13        2.51      4.65 o 
   1   4   0    16455.26    19489.11    368.33 o 
   2   4   0      434.19      393.39      3.48 o 
   3   4   0     3639.29     3929.38     21.54 o 
   4   4   0     1173.07     1196.24     16.43 o 
   5   4   0       18.50       10.44      1.13 o 
   6   4   0       64.05       66.52      6.19 o 
   7   4   0       39.72       21.19      2.57 o 
   8   4   0        0.22        0.00      1.55 o 
   9   4   0       10.13        5.39      2.47 o 
  10   4   0       28.63       29.10      7.28 o 
   1   5   0     6547.31     7060.28     54.93 o 
   2   5   0      217.20      206.90      4.18 o 
   3   5   0     5440.28     5672.96     92.71 o 
   4   5   0      766.13      755.13      9.35 o 
   5   5   0        6.61        4.34      1.17 o 
   6   5   0       43.91       28.05      2.54 o 
   7   5   0       69.06       51.57      4.89 o 
   8   5   0       41.49       31.42      3.02 o 
   9   5   0       13.29       13.83      3.17 o 
  10   5   0        7.26       17.23      8.26 o 
   0   6   0     9043.88     9885.99     76.05 o 
   1   6   0     2048.92     2043.44     13.38 o 
   2   6   0      339.69      332.40      5.13 o 
   3   6   0      370.58      386.94      4.24 o 
   4   6   0      105.18      103.87      4.44 o 
   5   6   0      452.14      438.72      9.82 o 
   6   6   0        8.79        5.80      2.41 o 
   7   6   0       23.74        6.64      1.51 o 
   8   6   0        2.07        4.76      1.45 o 
   9   6   0       30.35       28.89      5.51 o 
  10   6   0       20.66       21.69      9.44 o 
   1   7   0       37.56       30.13      3.08 o 
   2   7   0     5293.15     5668.96     57.48 o 
   3   7   0      259.02      255.92      7.47 o 
   4   7   0      272.35      295.43      4.67 o 
   5   7   0      666.15      688.34     12.93 o 
   6   7   0      165.19      161.18      4.28 o 
   7   7   0       75.27       64.91      4.88 o 
   8   7   0      101.18       92.28     16.78 o 
   9   7   0       21.86       21.53     13.48 o 
  10   7   0        0.21        2.80      4.67 o 
   0   8   0      122.87      104.37      3.22 o 
   1   8   0      357.69      374.24      7.48 o 
   2   8   0      232.85      215.87      5.39 o 
   3   8   0      806.49      798.65     12.01 o 
   4   8   0      697.95      725.21     15.58 o 
   5   8   0       52.90       41.35      4.57 o 
   6   8   0      321.80      339.36      9.16 o 
   7   8   0        0.63        4.06      2.32 o 
   8   8   0       24.78       13.41      8.27 o 
   9   8   0       23.99       20.32      4.46 o 
   1   9   0       67.19       60.55      3.48 o 
   2   9   0      227.94      210.12      5.70 o 
   3   9   0      228.56      221.32      4.87 o 
   4   9   0      480.57      544.41     15.11 o 
   5   9   0      105.42      115.50     12.81 o 
   6   9   0      226.41      223.70     15.94 o 
   7   9   0        0.89        4.34      3.54 o 
   8   9   0        0.15        2.69      1.93 o 
   9   9   0       26.70       29.09      7.82 o 
   0  10   0     1626.01     1664.09     40.53 o 
   1  10   0     1743.17     1816.51     23.20 o 
   2  10   0      311.21      305.88      5.58 o 
   3  10   0       90.12       91.34      4.92 o 
   4  10   0      174.78      177.61     14.65 o 
   5  10   0        7.30        6.44      2.80 o 
   6  10   0       99.32       90.95      7.43 o 
   7  10   0       32.66       21.78      3.44 o 
   8  10   0        2.15        3.89      2.09 o 
   9  10   0       11.37        7.88      3.45 o 
   1  11   0     1198.71     1252.18     17.66 o 
   2  11   0       42.74       41.06      3.17 o 
   3  11   0      190.96      199.02      8.49 o 
   4  11   0      384.58      389.86      9.06 o 
   5  11   0       20.93       16.47      3.76 o 
   6  11   0      176.38      178.52     23.83 o 
   7  11   0      115.37      125.04     15.96 o 
   8  11   0       19.24       17.86      4.15 o 
   9  11   0        3.37        6.72      3.70 o 
   0  12   0      255.51      257.94      7.77 o 
   1  12   0      193.95      198.12      4.83 o 
   2  12   0      141.34      134.96      4.87 o 
   3  12   0        2.20        0.00      4.84 o 
   4  12   0      113.34      128.79      6.29 o 
   5  12   0        0.03        1.39      4.23 o 
   6  12   0        1.61        1.59      6.41 o 
   7  12   0        0.70        6.49      2.73 o 
   8  12   0       14.31       20.83      5.57 o 
   1  13   0       74.75       79.66      6.26 o 
   2  13   0      266.24      264.96     11.76 o 
   3  13   0      151.97      168.59      6.96 o 
   4  13   0       10.35        5.79      2.31 o 
   5  13   0        6.17        9.44      4.84 o 
   6  13   0        2.53        5.80      3.94 o 
   7  13   0        1.63        7.32      3.46 o 
   8  13   0       26.03       24.14      4.27 o 
   0  14   0        1.34       15.76      9.05 o 
   1  14   0      254.67      277.07     17.20 o 
   2  14   0       30.37       24.53      5.89 o 
   3  14   0      304.39      302.12      8.44 o 
   4  14   0       49.56       51.67      6.19 o 
   5  14   0        9.77       12.46      5.23 o 
   6  14   0        0.83        0.00      2.71 o 
   7  14   0        0.23        5.26      4.21 o 
   8  14   0        1.40        2.04      1.52 o 
   1  15   0        6.93        6.64      1.97 o 
   2  15   0      251.13      242.20      6.09 o 
   3  15   0        9.70        5.48      3.01 o 
   4  15   0       24.36       17.01      4.71 o 
   5  15   0       64.21       67.57     10.57 o 
   6  15   0        0.86        1.78      2.68 o 
   7  15   0       15.72       15.11      3.35 o 
   0  16   0        6.88        6.81     10.48 o 
   1  16   0      450.59      492.75     28.58 o 
   2  16   0        9.61        9.88      2.29 o 
   3  16   0      108.51      114.73     16.73 o 
   4  16   0       28.68       29.45      6.41 o 
   5  16   0       18.22       12.43      3.82 o 
   6  16   0       49.98       33.65      7.74 o 
   7  16   0        0.00        8.69      3.01 o 
   1  17   0        0.99        6.96      3.80 o 
   2  17   0      345.67      343.97     10.80 o 
   3  17   0       40.23       37.72      5.38 o 
   4  17   0       13.45       11.68      3.95 o 
   5  17   0        0.07        2.96      2.86 o 
   6  17   0        0.01        0.00      3.83 o 
   0  18   0       10.34       16.14      8.08 o 
   1  18   0       58.36       65.87      4.50 o 
   2  18   0       50.11       59.16      5.87 o 
   3  18   0        1.32        3.88      4.91 o 
   4  18   0       32.57       27.32      4.64 o 
   5  18   0        4.33       12.62      4.04 o 
   6  18   0        4.96        7.58      4.36 o 
   1  19   0        5.94       12.89      3.91 o 
   2  19   0      244.07      270.18     19.29 o 
   3  19   0       13.39       12.64      6.03 o 
   4  19   0       13.79       11.66      5.99 o 
   5  19   0        3.07        4.37      3.01 o 
   0  20   0       99.25       77.61     14.36 o 
   1  20   0        2.63        2.23      6.25 o 
   2  20   0        1.48        1.31      7.09 o 
   3  20   0        0.14        8.23      3.40 o 
   4  20   0        9.38        1.18      3.80 o 
   1  21   0       22.81       22.91     19.27 o 
   2  21   0        0.03        3.46      2.98 o 
 -10   1   1        2.80        9.54      3.23 o 
  -9   1   1        4.39        2.97      2.87 o 
  -8   1   1       94.49       99.74      5.70 o 
  -7   1   1       72.23       67.29      9.45 o 
  -6   1   1       28.42       25.17      1.91 o 
  -5   1   1      214.47      227.96      3.61 o 
  -4   1   1      232.53      215.76      2.01 o 
  -3   1   1       43.46       29.99      2.30 o 
  -2   1   1    12617.75    13862.38    277.96 o 
  -1   1   1      519.31      277.36      8.41 o 
   1   1   1     1238.14     1117.53      5.72 o 
   2   1   1      291.51      213.81      7.14 o 
   3   1   1      405.42      383.63      3.54 o 
   4   1   1       11.67        3.50      0.97 o 
   5   1   1      484.60      533.79      6.45 o 
   6   1   1      142.92      149.75      4.32 o 
   7   1   1       48.20       36.80      2.85 o 
   8   1   1       16.97       18.78      3.78 o 
   9   1   1        8.01        6.87      5.74 o 
  10   1   1        0.17        2.98      2.80 o 
 -10   2   1       36.50       19.67      4.70 o 
  -9   2   1       78.43       83.97      5.30 o 
  -8   2   1       35.38       26.63      3.89 o 
  -7   2   1       67.66       60.16      6.80 o 
  -6   2   1      409.35      442.90     17.67 o 
  -5   2   1       66.69       56.62      2.93 o 
  -4   2   1      712.79      730.46      5.65 o 
  -3   2   1       12.94       11.16      1.34 o 
  -2   2   1      887.54      796.61      4.92 o 
  -1   2   1      120.39      103.71      3.37 o 
   0   2   1      412.89      350.80     12.10 o 
   2   2   1      679.54      597.16      3.91 o 
   3   2   1     1657.82     1590.81     10.78 o 
   4   2   1      227.02      241.78      2.47 o 
   5   2   1       37.66       41.82      2.46 o 
   6   2   1       36.38       29.11      2.47 o 
   7   2   1      118.70      122.59      7.53 o 
   8   2   1        8.21        5.71      2.87 o 
   9   2   1        0.14        8.13      3.86 o 
  10   2   1       17.35        7.17      3.70 o 
 -10   3   1       62.33       53.71      7.01 o 
  -9   3   1       73.15       69.91      4.50 o 
  -8   3   1        1.85        3.34      1.61 o 
  -7   3   1      134.41      152.49     12.62 o 
  -6   3   1      197.50      203.07      7.80 o 
  -5   3   1        2.02        4.04      0.64 o 
  -4   3   1        1.31        3.66      1.25 o 
  -3   3   1      852.62      827.87      5.81 o 
  -2   3   1       51.55       33.13      2.73 o 
  -1   3   1     4509.26     4663.39     28.45 o 
   0   3   1        2.55        6.21      1.49 o 
   1   3   1     7943.86     8629.10     55.25 o 
   2   3   1     1185.41     1162.12     10.97 o 
   3   3   1      115.05      129.54      3.95 o 
   4   3   1      499.16      570.84      7.48 o 
   5   3   1      248.34      267.28      6.45 o 
   6   3   1       21.38       12.39      1.63 o 
   7   3   1        1.28       24.86     12.94 o 
   8   3   1       73.90       72.96      8.42 o 
   9   3   1        3.37        9.26      3.70 o 
  10   3   1       16.14       18.50      8.27 o 
 -10   4   1        7.34       11.52      4.50 o 
  -9   4   1        1.00        4.77      1.90 o 
  -8   4   1       35.95       35.75      3.41 o 
  -7   4   1       23.66       24.51      5.50 o 
  -6   4   1        0.79        4.87      2.76 o 
  -5   4   1     1286.31     1375.82     17.24 o 
  -4   4   1      257.02      261.27      3.20 o 
  -3   4   1       20.05       15.45      1.47 o 
  -2   4   1     3994.69     4102.98     21.79 o 
  -1   4   1      470.80      467.93      4.69 o 
   0   4   1      655.05      645.53      6.28 o 
   1   4   1     2790.56     2745.64     22.81 o 
   2   4   1     1482.49     1518.04      8.65 o 
   3   4   1      902.12      936.21      6.51 o 
   4   4   1      407.37      395.58      6.49 o 
   5   4   1      334.89      344.08      6.58 o 
   6   4   1      797.02      833.24     18.33 o 
   7   4   1       22.24       17.20      2.85 o 
   8   4   1      105.89       95.86      8.67 o 
   9   4   1       17.34       16.70      4.14 o 
  10   4   1       14.98       20.03      8.43 o 
 -10   5   1        0.30        3.05      5.82 o 
  -9   5   1        4.17        4.43      1.78 o 
  -8   5   1      210.45      235.80     12.04 o 
  -7   5   1       57.20       50.14      5.56 o 
  -6   5   1      360.28      380.09      7.78 o 
  -5   5   1        0.38        2.01      0.96 o 
  -4   5   1      775.92      849.51      8.14 o 
  -3   5   1     1013.64      985.36      6.01 o 
  -2   5   1        3.22        1.08      0.79 o 
  -1   5   1      254.66      209.68      5.48 o 
   0   5   1      261.56      214.41      5.43 o 
   1   5   1      152.40      143.32      3.63 o 
   2   5   1      310.51      288.74      5.58 o 
   3   5   1      134.10      120.97      3.25 o 
   4   5   1      749.98      775.63      7.84 o 
   5   5   1        0.04        2.46      0.89 o 
   6   5   1      295.13      287.08      6.20 o 
   7   5   1       34.59       21.95      3.32 o 
   8   5   1       13.80        8.69      1.76 o 
   9   5   1       19.66       14.05      7.26 o 
  10   5   1        8.33       23.79      9.77 o 
 -10   6   1        4.97        5.94      2.63 o 
  -9   6   1        7.86        7.43      3.47 o 
  -8   6   1      102.36      105.98     10.21 o 
  -7   6   1       70.67       54.68      4.36 o 
  -6   6   1       88.42       70.01      7.07 o 
  -5   6   1      517.57      565.98     10.85 o 
  -4   6   1     1346.66     1466.74     16.41 o 
  -3   6   1      546.45      599.73      5.54 o 
  -2   6   1      443.52      420.43      5.62 o 
  -1   6   1      130.73      113.04      2.39 o 
   0   6   1       80.95       55.05      2.71 o 
   1   6   1     3660.34     3919.41     22.13 o 
   2   6   1       14.71       13.42      1.76 o 
   3   6   1      120.20      120.17      2.93 o 
   4   6   1      656.23      687.77      7.99 o 
   5   6   1      247.39      263.31      7.82 o 
   6   6   1      416.57      435.91     14.61 o 
   7   6   1       46.56       50.39      7.81 o 
   8   6   1        0.10        4.77      1.70 o 
   9   6   1        2.08        0.00      5.08 o 
 -10   7   1       27.52       15.97      3.57 o 
  -9   7   1        1.00        4.04      2.33 o 
  -8   7   1        3.47        0.82      3.03 o 
  -7   7   1       19.46       15.32      2.83 o 
  -6   7   1       21.16       11.81      1.62 o 
  -5   7   1       14.05       10.51      1.45 o 
  -4   7   1        3.95        8.05      2.55 o 
  -3   7   1       23.77       30.67      8.58 o 
  -2   7   1     2471.54     2599.72     18.11 o 
  -1   7   1      510.43      501.80      5.96 o 
   0   7   1        1.75        0.00      1.39 o 
   1   7   1      159.89      158.19      3.44 o 
   2   7   1     2074.28     2203.37     16.12 o 
   3   7   1       14.80        8.35      1.01 o 
   4   7   1     1304.97     1383.12     14.59 o 
   5   7   1      332.34      316.92      5.98 o 
   6   7   1       16.89       11.08      1.84 o 
   7   7   1       13.38       11.11      2.09 o 
   8   7   1        1.05       18.75     15.82 o 
   9   7   1        0.29        3.03      5.60 o 
 -10   8   1        4.85        2.54      5.34 o 
  -9   8   1        1.07        4.78      2.11 o 
  -8   8   1       17.23       10.27      4.15 o 
  -7   8   1      145.54      134.83     12.14 o 
  -6   8   1      184.15      189.34      3.66 o 
  -5   8   1        0.13        1.54      3.65 o 
  -4   8   1       20.04       19.85      3.65 o 
  -3   8   1        0.47        0.00      2.36 o 
  -2   8   1     1209.63     1317.87     12.30 o 
  -1   8   1      394.13      406.86      4.76 o 
   0   8   1        8.19        5.65      1.00 o 
   1   8   1     1603.25     1750.77     14.72 o 
   2   8   1     1162.79     1214.87     13.40 o 
   3   8   1        1.17        1.58      1.26 o 
   4   8   1      291.70      318.59      5.13 o 
   5   8   1      143.45      108.55     10.37 o 
   6   8   1        7.59        5.17      1.58 o 
   7   8   1        1.72        1.59      2.47 o 
   8   8   1        1.93        3.98      1.73 o 
   9   8   1        2.77       11.47      9.22 o 
 -10   9   1        1.32        4.25      7.42 o 
  -9   9   1        5.01        6.03      2.06 o 
  -8   9   1        0.07        0.00      3.41 o 
  -7   9   1       82.67       83.52     10.18 o 
  -6   9   1      107.01       91.37      9.99 o 
  -5   9   1       77.21       60.18     17.05 o 
  -4   9   1        0.09        7.58      3.33 o 
  -3   9   1       80.86       77.52      6.55 o 
  -2   9   1      174.33      166.99      2.82 o 
  -1   9   1      525.45      580.62      4.40 o 
   0   9   1       73.73       81.54      2.79 o 
   1   9   1      342.43      334.83      6.03 o 
   2   9   1       12.96       16.03      2.79 o 
   3   9   1      180.74      180.01      6.41 o 
   4   9   1      577.15      594.93     10.14 o 
   5   9   1        8.64        6.00      1.40 o 
   6   9   1       13.21        4.40      2.85 o 
   7   9   1      137.71      134.40     16.42 o 
   8   9   1       13.77       14.59      7.88 o 
   9   9   1        6.48        8.39      8.92 o 
  -9  10   1       41.62       41.19      8.71 o 
  -8  10   1       53.33       46.64      5.65 o 
  -7  10   1        4.80        4.74      2.82 o 
  -6  10   1        0.56        0.00      4.83 o 
  -5  10   1        0.34        0.00      2.89 o 
  -4  10   1      518.38      549.38     14.42 o 
  -3  10   1      148.96      143.48      6.79 o 
  -2  10   1        1.89        6.15      1.59 o 
  -1  10   1      251.19      235.47      3.66 o 
   0  10   1        3.43        5.18      1.88 o 
   1  10   1       91.62       77.65      5.70 o 
   2  10   1       22.49       18.69      3.93 o 
   3  10   1       58.93       57.28      2.66 o 
   4  10   1      133.57      148.92      6.85 o 
   5  10   1      217.50      259.16     27.69 o 
   6  10   1      200.59      204.69     13.09 o 
   7  10   1      136.98      146.62     11.57 o 
   8  10   1       45.58       50.95      8.02 o 
   9  10   1       28.75       27.85      9.60 o 
  -9  11   1       14.98        9.76      2.32 o 
  -8  11   1        1.00        1.46      2.06 o 
  -7  11   1       26.35       17.08      5.26 o 
  -6  11   1      116.06       93.37      7.44 o 
  -5  11   1        0.04        1.79      3.55 o 
  -4  11   1       14.71        8.54      2.84 o 
  -3  11   1       35.08       38.26      5.27 o 
  -2  11   1        3.80        4.11      1.35 o 
  -1  11   1      330.27      345.70      8.26 o 
   0  11   1      160.02      135.23      4.98 o 
   1  11   1      259.85      262.23      6.44 o 
   2  11   1       26.34       23.96      4.35 o 
   3  11   1        9.77        3.58      2.23 o 
   4  11   1        3.06        4.84      5.40 o 
   5  11   1      640.79      731.52     69.74 o 
   6  11   1       60.82       52.50      6.36 o 
   7  11   1       72.11       57.07     11.75 o 
   8  11   1       18.28       18.13      4.72 o 
  -9  12   1        0.71        4.83      2.53 o 
  -8  12   1        0.31        3.04      3.65 o 
  -7  12   1        0.97        1.07      2.85 o 
  -6  12   1      118.56      108.98     12.93 o 
  -5  12   1      151.79      130.35      9.21 o 
  -4  12   1       68.86       91.72      9.71 o 
  -3  12   1       19.15       11.31      5.76 o 
  -2  12   1      208.08      218.96      8.57 o 
  -1  12   1      158.78      195.30     11.45 o 
   0  12   1      169.43      181.51      8.99 o 
   1  12   1      610.26      628.06     13.67 o 
   2  12   1      174.25      171.70      6.91 o 
   3  12   1       63.74       64.55      9.72 o 
   4  12   1        4.31        6.81      4.88 o 
   5  12   1        7.01        5.92      6.06 o 
   6  12   1      140.31      139.31      5.62 o 
   7  12   1      143.30      147.56     14.27 o 
   8  12   1       10.14        8.33     10.21 o 
  -8  13   1       10.85        9.52      2.38 o 
  -7  13   1        1.18        3.86      2.63 o 
  -6  13   1       24.66        9.10      3.45 o 
  -5  13   1       29.83        7.00      3.78 o 
  -4  13   1        9.94        7.21      5.35 o 
  -3  13   1        0.00       12.45      5.61 o 
  -2  13   1       16.01       13.30      2.23 o 
  -1  13   1      263.81      269.47     10.85 o 
   0  13   1       76.27       76.16      6.13 o 
   1  13   1      294.32      329.00      8.14 o 
   2  13   1      336.27      352.86     15.60 o 
   3  13   1       16.91       20.34      5.72 o 
   4  13   1       51.52       44.16      5.36 o 
   5  13   1       49.09       40.44      5.18 o 
   6  13   1        5.56        8.33      2.84 o 
   7  13   1        1.53        2.27      5.37 o 
   8  13   1       91.98       56.86      8.20 o 
  -8  14   1       17.79       15.05      3.49 o 
  -7  14   1       13.84        6.10      3.36 o 
  -6  14   1       16.44        7.21      3.06 o 
  -5  14   1        5.89        6.19      3.18 o 
  -4  14   1       59.50       33.27      7.83 o 
  -3  14   1       72.76       76.37      9.76 o 
  -2  14   1        1.16        9.74      5.61 o 
  -1  14   1       15.78       11.11      3.56 o 
   0  14   1       10.64       14.99      5.77 o 
   1  14   1       18.42       18.89      3.83 o 
   2  14   1      271.14      272.73      7.52 o 
   3  14   1        6.18        6.54      4.17 o 
   4  14   1        7.36        4.77      3.25 o 
   5  14   1        0.08        2.97      3.76 o 
   6  14   1        6.64        3.21      2.64 o 
   7  14   1      128.47      139.30     21.07 o 
  -8  15   1       12.50       10.60      8.23 o 
  -7  15   1        0.05        4.99      8.22 o 
  -6  15   1       14.95       14.79      3.78 o 
  -5  15   1       32.78       37.88      5.11 o 
  -4  15   1        2.35        4.94      6.34 o 
  -3  15   1       49.54       42.46      7.92 o 
  -2  15   1       16.61       10.12      5.57 o 
  -1  15   1       90.58       99.46      9.30 o 
   0  15   1      100.30      112.14     11.79 o 
   1  15   1       12.84       12.95      4.13 o 
   2  15   1      288.33      275.69      9.24 o 
   3  15   1        3.82        8.55      3.59 o 
   4  15   1       53.72       49.58      5.93 o 
   5  15   1       34.10       18.31      3.86 o 
   6  15   1       39.84       39.23      5.37 o 
   7  15   1       12.50       10.90      2.86 o 
  -7  16   1        1.33        3.50      4.24 o 
  -6  16   1       13.49        8.56      6.20 o 
  -5  16   1        0.06        7.15      3.77 o 
  -4  16   1        9.25        8.24      4.95 o 
  -3  16   1       32.80       35.33      5.49 o 
  -2  16   1       92.00       84.07      6.90 o 
  -1  16   1       80.10       75.84      6.29 o 
   0  16   1       63.23       62.24      5.95 o 
   1  16   1       57.44       45.23      4.53 o 
   2  16   1      195.72      208.70      7.93 o 
   3  16   1        8.53        8.20      3.51 o 
   4  16   1       99.60       97.87      6.22 o 
   5  16   1        1.20        9.94      4.02 o 
   6  16   1       13.93       13.34     11.41 o 
  -6  17   1        7.54        4.83      2.92 o 
  -5  17   1        0.93        4.39      7.39 o 
  -4  17   1       21.33       19.32     18.44 o 
  -3  17   1       49.40       50.02      6.29 o 
  -2  17   1      115.69      122.39      6.38 o 
  -1  17   1       51.68       50.60      4.87 o 
   0  17   1        1.80        5.49      3.79 o 
   1  17   1       15.87       12.63      6.60 o 
   2  17   1       98.22      100.35     13.68 o 
   3  17   1       28.21       16.43      3.60 o 
   4  17   1       78.24       80.85      5.95 o 
   5  17   1       42.93       33.35      8.33 o 
   6  17   1       29.61       18.03      4.72 o 
  -6  18   1        2.72        2.86      3.62 o 
  -5  18   1        3.92        2.33      3.42 o 
  -4  18   1        2.21        4.08      3.05 o 
  -3  18   1        4.53       11.26      8.81 o 
  -2  18   1       12.15       13.06      3.83 o 
  -1  18   1       24.78       25.12      4.09 o 
   0  18   1      166.28      182.66      8.72 o 
   1  18   1       89.42       97.91      5.94 o 
   2  18   1       42.73       48.58      6.22 o 
   3  18   1       61.20       69.89      7.69 o 
   4  18   1        0.94        5.26      2.96 o 
   5  18   1        3.04        2.32      3.82 o 
  -5  19   1        0.02        0.00      3.42 o 
  -4  19   1       38.79       34.63      9.73 o 
  -3  19   1      132.27      162.34     19.72 o 
  -2  19   1      124.00      134.11      8.94 o 
  -1  19   1        6.99       15.72     12.07 o 
   0  19   1       50.02       54.11      3.58 o 
   1  19   1      108.79      110.52      7.90 o 
   2  19   1        5.63       19.93      9.56 o 
   3  19   1       82.78       85.20      8.92 o 
   4  19   1       11.32        5.47      2.91 o 
  -4  20   1       45.02       32.01      4.95 o 
  -3  20   1       73.06       68.66      7.20 o 
  -2  20   1       38.31       33.14      4.67 o 
  -1  20   1       92.60      105.79      9.79 o 
   0  20   1        0.08        5.83      7.17 o 
   1  20   1       35.47       41.11      5.77 o 
   2  20   1       30.81       26.48      7.15 o 
   3  20   1       52.40       54.99      6.96 o 
  -2  21   1        7.31        9.53      3.46 o 
  -1  21   1        0.56       17.24      7.10 o 
   0  21   1        0.08        4.34     18.75 o 
   1  21   1       11.75        9.51      3.84 o 
   2  21   1        4.87        5.24      3.42 o 
 -11   0   2      109.94      148.80     24.51 o 
 -10   0   2        0.08        2.07      5.36 o 
  -9   0   2       75.63       62.87      7.58 o 
  -8   0   2       79.02       75.48      9.14 o 
  -7   0   2      111.16      132.40     10.47 o 
  -6   0   2       10.61       12.53      3.69 o 
  -5   0   2      578.09      539.24      6.63 o 
  -4   0   2       27.83       16.91      3.04 o 
  -3   0   2     2630.17     2603.18     10.61 o 
  -2   0   2     1038.60      946.28      8.17 o 
  -1   0   2        7.87        8.91      2.19 o 
   0   0   2      126.20       38.47     12.74 o 
   1   0   2     6532.99     7013.47    106.26 o 
   2   0   2      267.20      252.22      7.77 o 
   3   0   2       16.58       21.84      2.44 o 
   4   0   2      565.36      595.69      9.68 o 
   5   0   2       76.35       68.42      5.67 o 
   6   0   2       66.32       46.13      6.59 o 
   7   0   2       21.57        4.01     12.17 o 
   8   0   2        2.82        6.59      4.20 o 
   9   0   2        1.74        0.00      4.09 o 
  10   0   2        9.98        0.00      3.86 o 
 -11   1   2      142.65      186.37     21.51 o 
 -10   1   2       46.17       50.05      4.20 o 
  -9   1   2      260.48      324.99      7.57 o 
  -8   1   2      206.48      207.87      5.46 o 
  -7   1   2      280.90      312.14      8.27 o 
  -6   1   2      489.83      510.22     17.94 o 
  -5   1   2       16.11        8.22      1.06 o 
  -4   1   2       34.16       27.65      1.50 o 
  -3   1   2        1.35        0.72      0.83 o 
  -2   1   2     8126.36     8654.74     35.22 o 
   0   1   2    13352.01     7648.91     56.58 o 
   1   1   2       58.36       36.59      4.02 o 
   2   1   2     1555.30     1572.16     14.99 o 
   3   1   2      126.87      103.00      4.96 o 
   4   1   2      219.59      253.25      7.16 o 
   5   1   2       13.36       11.13      1.13 o 
   6   1   2      102.22      103.65      5.40 o 
   7   1   2       34.43       17.36      2.26 o 
   8   1   2       22.64        8.91      1.92 o 
   9   1   2        7.30        2.17      3.22 o 
  10   1   2        4.82        2.72      2.90 o 
 -11   2   2       44.34       42.60      8.62 o 
 -10   2   2        0.01        1.85      1.59 o 
  -9   2   2       44.13       41.02      3.94 o 
  -8   2   2      369.30      436.61     12.62 o 
  -7   2   2       75.50       72.97      7.61 o 
  -6   2   2       76.05       57.43      6.06 o 
  -5   2   2       13.11        4.42      0.73 o 
  -4   2   2        5.25        0.93      0.91 o 
  -3   2   2     2151.92     2122.50      9.76 o 
  -2   2   2     1108.60     1033.45     12.02 o 
  -1   2   2     2503.92     2365.07     15.75 o 
   0   2   2      407.42      343.68      5.37 o 
   1   2   2        0.01        0.00      1.03 o 
   2   2   2      246.79      208.94      3.94 o 
   3   2   2       83.96       78.24      3.47 o 
   4   2   2      109.66      123.31      8.94 o 
   5   2   2      132.50      132.11      7.54 o 
   6   2   2        0.11        0.04      1.30 o 
   7   2   2      427.45      430.57     23.47 o 
   8   2   2        4.55        0.00      2.17 o 
   9   2   2       24.10       30.69      5.42 o 
 -11   3   2        6.98       16.26      8.43 o 
 -10   3   2       25.39       20.60      2.54 o 
  -9   3   2        9.96        7.25      2.81 o 
  -8   3   2       59.43       57.22     11.41 o 
  -7   3   2      401.94      395.03     20.32 o 
  -6   3   2        1.34        1.44      0.81 o 
  -5   3   2      515.04      495.92      5.63 o 
  -4   3   2      695.10      708.05      9.50 o 
  -3   3   2       26.50       16.60      1.03 o 
  -2   3   2     3198.97     3043.33     81.26 o 
  -1   3   2     4140.27     4219.00     31.27 o 
   0   3   2      482.00      422.25      6.09 o 
   1   3   2      150.63      107.24      3.65 o 
   2   3   2      395.43      377.02      4.00 o 
   3   3   2      368.33      382.67      4.78 o 
   4   3   2     2426.43     2444.05     74.54 o 
   5   3   2       18.09       18.84      2.64 o 
   6   3   2        2.11        2.89      1.24 o 
   7   3   2        0.09        0.67      1.33 o 
   8   3   2       37.57       31.23      6.52 o 
   9   3   2        0.08        0.76      8.52 o 
 -10   4   2        0.23        8.94      5.20 o 
  -9   4   2        0.25        1.83      2.00 o 
  -8   4   2      570.21      637.54     11.26 o 
  -7   4   2        9.68        9.17      2.32 o 
  -6   4   2      169.28      188.78      8.32 o 
  -5   4   2       14.45       10.84      1.79 o 
  -4   4   2      233.83      224.82      2.83 o 
  -3   4   2     1968.68     1900.16     10.47 o 
  -2   4   2     2982.23     2943.48     31.09 o 
  -1   4   2     4597.33     4560.00     27.75 o 
   0   4   2     1426.95     1423.05     11.39 o 
   1   4   2       68.18       50.91      2.72 o 
   2   4   2        0.02        0.00      1.30 o 
   3   4   2       94.17       84.22      3.92 o 
   4   4   2      258.71      249.65      4.79 o 
   5   4   2        7.16        6.08      1.39 o 
   6   4   2      109.53       88.63     10.79 o 
   7   4   2      542.22      582.64     17.97 o 
   8   4   2        5.23        4.38      3.78 o 
   9   4   2        0.07        6.96      3.56 o 
 -10   5   2        9.48        6.82      2.40 o 
  -9   5   2       19.09       12.94      4.00 o 
  -8   5   2        4.50        7.23      1.92 o 
  -7   5   2      468.82      464.58     18.08 o 
  -6   5   2      163.97      170.97      4.70 o 
  -5   5   2      293.05      303.55     10.98 o 
  -4   5   2       96.94       84.27      4.21 o 
  -3   5   2      738.70      732.98      4.78 o 
  -2   5   2     1575.63     1544.39      9.63 o 
  -1   5   2     2474.41     2476.92     17.39 o 
   0   5   2     1394.67     1326.56      7.94 o 
   1   5   2      116.67      110.02      3.34 o 
   2   5   2        4.89        5.00      1.73 o 
   3   5   2       59.73       60.32      3.63 o 
   4   5   2       38.11       45.20      5.57 o 
   5   5   2       18.94       13.81      1.26 o 
   6   5   2       64.49       52.72      3.37 o 
   7   5   2        5.15        4.10      3.31 o 
   8   5   2       35.53       20.81      4.82 o 
   9   5   2       16.58        8.76      7.09 o 
 -10   6   2       16.42       19.47      4.31 o 
  -9   6   2       10.76        4.65      2.42 o 
  -8   6   2      129.87      132.32     14.77 o 
  -7   6   2      168.72      185.14      4.57 o 
  -6   6   2        0.18        2.76      2.10 o 
  -5   6   2        1.41        1.85      1.73 o 
  -4   6   2      715.26      782.58     18.81 o 
  -3   6   2       35.72       31.23      3.31 o 
  -2   6   2      126.56      107.68      2.47 o 
  -1   6   2      273.62      245.09      4.42 o 
   0   6   2      155.46      167.50      3.65 o 
   1   6   2      198.32      190.08      2.44 o 
   2   6   2     1327.37     1405.98     14.77 o 
   3   6   2       67.36       55.45      4.43 o 
   4   6   2      491.28      501.58      5.92 o 
   5   6   2       10.59       10.93      5.63 o 
   6   6   2       67.93       62.69      4.48 o 
   7   6   2        0.61        1.80      1.90 o 
   8   6   2       27.37       24.11      4.78 o 
   9   6   2        2.52        0.74      5.10 o 
 -10   7   2       19.58       12.42      3.47 o 
  -9   7   2       53.15       46.91      4.95 o 
  -8   7   2      117.68      126.44      8.53 o 
  -7   7   2      124.27      129.53      9.84 o 
  -6   7   2      124.20      137.10     10.10 o 
  -5   7   2        6.13        7.53      2.37 o 
  -4   7   2      171.12      154.70      2.48 o 
  -3   7   2     1926.89     2054.07     19.28 o 
  -2   7   2       23.88       15.37      1.81 o 
  -1   7   2      107.72      108.49      2.42 o 
   0   7   2     1696.03     1797.61     13.23 o 
   1   7   2       20.06       21.09      2.22 o 
   2   7   2        0.71        4.50      1.40 o 
   3   7   2     2205.02     2410.75     39.60 o 
   4   7   2       21.96       23.60      2.94 o 
   5   7   2      100.40       84.21      6.49 o 
   6   7   2       53.13       37.93      4.64 o 
   7   7   2       64.44       40.91      5.53 o 
   8   7   2        2.60       11.67      7.28 o 
   9   7   2        2.51        2.85      5.74 o 
 -10   8   2        7.41       13.12      3.83 o 
  -9   8   2      209.79      202.22     27.49 o 
  -8   8   2       83.34       77.36      9.71 o 
  -7   8   2       12.21       12.44      2.14 o 
  -6   8   2       35.55       33.16      4.37 o 
  -5   8   2       19.50       12.27      7.12 o 
  -4   8   2      221.26      209.65      6.61 o 
  -3   8   2      221.61      221.72      4.39 o 
  -2   8   2      210.47      192.91      3.15 o 
  -1   8   2        1.33        2.98      1.12 o 
   0   8   2      214.13      213.42      4.20 o 
   1   8   2        4.85       11.74      1.13 o 
   2   8   2       45.52       46.19      2.54 o 
   3   8   2       99.36       88.62      3.79 o 
   4   8   2       65.16       57.43      4.02 o 
   5   8   2       48.21       32.18      4.89 o 
   6   8   2      496.30      488.83      9.47 o 
   7   8   2       14.77       10.82      2.59 o 
   8   8   2       30.23       33.87      9.73 o 
   9   8   2        1.59        1.19      6.03 o 
 -10   9   2       44.52       35.14      4.44 o 
  -9   9   2        2.38        8.72      5.01 o 
  -8   9   2        0.09        0.00      2.48 o 
  -7   9   2       48.20       45.79      5.84 o 
  -6   9   2      271.82      314.71     18.97 o 
  -5   9   2       19.23       23.81     10.42 o 
  -4   9   2       32.56       32.40      6.35 o 
  -3   9   2        9.64        6.22      2.00 o 
  -2   9   2      775.00      800.41      8.64 o 
  -1   9   2      502.74      508.53      8.44 o 
   0   9   2        0.17        2.11      1.29 o 
   1   9   2      114.41      124.36      4.61 o 
   2   9   2        0.02        5.12      1.69 o 
   3   9   2      305.48      287.99      7.20 o 
   4   9   2       47.82       41.96      3.67 o 
   5   9   2       88.15       74.06      5.20 o 
   6   9   2        5.25        3.80      2.67 o 
   7   9   2       34.92       32.91      4.27 o 
   8   9   2       40.50       58.13     12.25 o 
   9   9   2        5.42        2.28      6.56 o 
  -9  10   2        0.34        0.00      3.25 o 
  -8  10   2       31.19       24.06      5.15 o 
  -7  10   2      101.78      107.94     10.06 o 
  -6  10   2       65.86       68.20      7.43 o 
  -5  10   2      318.13      349.87      8.95 o 
  -4  10   2        4.47        0.00      3.10 o 
  -3  10   2      332.72      343.70     20.40 o 
  -2  10   2      268.45      286.99      5.42 o 
  -1  10   2       46.78       51.00      2.69 o 
   0  10   2       67.59       65.39      4.06 o 
   1  10   2      498.72      512.93     16.08 o 
   2  10   2        2.25        2.55      1.74 o 
   3  10   2      232.24      244.69      7.22 o 
   4  10   2      235.74      209.17      5.76 o 
   5  10   2      845.55      943.79     14.42 o 
   6  10   2       13.30       13.20      2.68 o 
   7  10   2        0.02        0.15      1.39 o 
   8  10   2        7.09        0.00      5.69 o 
  -9  11   2       21.41       12.49      2.77 o 
  -8  11   2       19.97        7.60      2.56 o 
  -7  11   2      188.15      190.47     20.76 o 
  -6  11   2      297.03      328.33     12.71 o 
  -5  11   2        0.60        5.69      2.58 o 
  -4  11   2       58.66       59.66      7.04 o 
  -3  11   2       21.08       11.14      4.22 o 
  -2  11   2        0.42        3.87      2.98 o 
  -1  11   2       63.40       64.50      4.08 o 
   0  11   2       20.41       18.81      1.82 o 
   1  11   2      363.58      369.85     14.20 o 
   2  11   2      323.09      336.57      7.40 o 
   3  11   2       60.69       48.40      3.50 o 
   4  11   2       16.64       21.01      2.67 o 
   5  11   2       74.93       73.53      6.86 o 
   6  11   2        0.03        4.06      2.37 o 
   7  11   2        7.21        6.25      4.45 o 
   8  11   2       24.63       20.43      6.59 o 
  -9  12   2      118.33      112.56     24.61 o 
  -8  12   2       27.66       27.31      6.80 o 
  -7  12   2        3.14        5.67      2.66 o 
  -6  12   2        0.25        4.15      4.90 o 
  -5  12   2      481.01      537.53     13.21 o 
  -4  12   2       82.45       65.24      8.38 o 
  -3  12   2       60.11       60.05      5.06 o 
  -2  12   2       86.10       82.15      5.24 o 
  -1  12   2       32.60       28.57      5.22 o 
   0  12   2      418.99      436.09     15.81 o 
   1  12   2      388.47      398.97     17.48 o 
   2  12   2      127.17      140.33      3.70 o 
   3  12   2      235.89      229.09      9.48 o 
   4  12   2      167.63      175.27      7.53 o 
   5  12   2       48.26       32.47      5.21 o 
   6  12   2      184.70      206.06     12.19 o 
   7  12   2       16.07       17.52      4.81 o 
   8  12   2        7.32        2.50      5.51 o 
  -8  13   2        7.49        7.87      4.86 o 
  -7  13   2        6.05        3.07      2.85 o 
  -6  13   2       11.07       10.34      2.48 o 
  -5  13   2       52.57       34.96      6.58 o 
  -4  13   2       16.20       16.61      3.72 o 
  -3  13   2       79.08       73.32      8.57 o 
  -2  13   2        5.08        4.96      2.25 o 
  -1  13   2      241.00      254.05      9.68 o 
   0  13   2      246.96      269.40      5.95 o 
   1  13   2      322.35      358.17      6.88 o 
   2  13   2      237.73      239.44      6.99 o 
   3  13   2      384.28      403.25     10.67 o 
   4  13   2      108.85      133.00     30.09 o 
   5  13   2        0.34        3.53      3.04 o 
   6  13   2       26.25       17.89      4.87 o 
   7  13   2       30.92       14.71      8.41 o 
  -8  14   2        2.40        4.22      2.30 o 
  -7  14   2       40.72       30.68      6.39 o 
  -6  14   2       22.49       11.43      2.87 o 
  -5  14   2       22.77       19.83      3.68 o 
  -4  14   2      207.07      209.46      9.09 o 
  -3  14   2       63.74       64.02      6.09 o 
  -2  14   2      276.40      302.76      8.39 o 
  -1  14   2      363.29      366.83     17.51 o 
   0  14   2       92.65       94.31      8.57 o 
   1  14   2       10.28       10.76      3.40 o 
   2  14   2      138.49      147.12      8.21 o 
   3  14   2       70.67       72.55      8.93 o 
   4  14   2        0.14        2.94      3.78 o 
   5  14   2        6.99        5.46      3.91 o 
   6  14   2        3.49        1.13      3.64 o 
   7  14   2       17.67       18.25      6.09 o 
  -8  15   2        9.96       15.11      4.31 o 
  -7  15   2        0.76        4.51      2.42 o 
  -6  15   2       84.11       81.09     10.90 o 
  -5  15   2       14.80       11.90      6.02 o 
  -4  15   2       24.60       21.97      5.96 o 
  -3  15   2        3.66        0.37      7.13 o 
  -2  15   2        7.02        7.82      3.23 o 
  -1  15   2      224.32      229.72      5.86 o 
   0  15   2      416.55      472.78     11.11 o 
   1  15   2       70.78       60.86      4.59 o 
   2  15   2      357.65      380.60      6.81 o 
   3  15   2        0.17        9.40      4.32 o 
   4  15   2        1.38        6.66      3.79 o 
   5  15   2        3.53        3.07      2.74 o 
   6  15   2       29.12       17.79      4.47 o 
   7  15   2       31.89       12.85      4.87 o 
  -7  16   2       38.02       27.69     11.39 o 
  -6  16   2      206.65      192.38     24.45 o 
  -5  16   2        7.69        5.19      4.84 o 
  -4  16   2       20.35        8.64      4.07 o 
  -3  16   2       86.52       70.16     10.25 o 
  -2  16   2      120.01      121.56      6.42 o 
  -1  16   2       17.15       15.92      2.86 o 
   0  16   2      301.04      323.93      9.12 o 
   1  16   2       12.27       10.70      2.72 o 
   2  16   2      115.75      113.18      6.95 o 
   3  16   2        1.69        8.22      5.50 o 
   4  16   2        5.74        5.03      5.81 o 
   5  16   2       13.40       14.04      2.88 o 
   6  16   2        2.66        5.29      2.61 o 
  -7  17   2       53.48       63.97      7.98 o 
  -6  17   2       78.55       67.86     20.12 o 
  -5  17   2        3.47        1.61      6.17 o 
  -4  17   2        0.42       13.21      4.59 o 
  -3  17   2       53.98       50.54      9.21 o 
  -2  17   2      132.01      152.95      6.85 o 
  -1  17   2      367.34      419.72     13.02 o 
   0  17   2      155.11      180.08      5.25 o 
   1  17   2      148.44      155.84      6.40 o 
   2  17   2       41.28       35.56      5.30 o 
   3  17   2      247.83      269.87     17.16 o 
   4  17   2        6.35       10.52      3.63 o 
   5  17   2        1.54        0.50      2.53 o 
  -6  18   2        1.59        2.10      4.96 o 
  -5  18   2        4.26        2.52      2.73 o 
  -4  18   2       92.92       71.08      7.78 o 
  -3  18   2        2.73        3.80      3.62 o 
  -2  18   2        0.82        4.10      2.88 o 
  -1  18   2       59.21       60.40      7.24 o 
   0  18   2        7.70        8.78      2.38 o 
   1  18   2       64.31       72.03      5.52 o 
   2  18   2      205.29      246.51     11.34 o 
   3  18   2       23.66       14.50      8.20 o 
   4  18   2       27.65       32.60      5.99 o 
   5  18   2       31.97       30.70      8.27 o 
  -5  19   2        9.67        5.23      3.10 o 
  -4  19   2       15.93       15.22      4.19 o 
  -3  19   2      165.70      171.36     14.41 o 
  -2  19   2       83.54       75.07     17.66 o 
  -1  19   2       44.55       44.11      7.11 o 
   0  19   2      123.82      132.71      7.45 o 
   1  19   2       46.34       52.02      7.27 o 
   2  19   2        4.75        9.57      3.23 o 
   3  19   2        0.10        5.55      4.71 o 
   4  19   2        1.84        1.97      4.24 o 
  -4  20   2       15.69        7.31      5.05 o 
  -3  20   2       53.58       57.70      6.72 o 
  -2  20   2       40.83       29.79     13.59 o 
  -1  20   2       10.34       10.05      6.27 o 
   0  20   2       19.69       11.26      4.02 o 
   1  20   2        0.79        4.88      3.12 o 
   2  20   2       45.11       43.72      5.90 o 
   3  20   2       80.66       95.96     10.04 o 
  -2  21   2        0.38        3.53      2.45 o 
  -1  21   2       53.41       72.11     14.65 o 
   0  21   2       39.96       29.44      6.68 o 
   1  21   2       17.03       11.16      3.71 o 
 -11   1   3        1.37        4.03      2.25 o 
 -10   1   3       96.64      120.69      6.66 o 
  -9   1   3        3.48        9.17      2.10 o 
  -8   1   3      104.33      122.58      7.33 o 
  -7   1   3       36.45       28.02      5.79 o 
  -6   1   3      265.10      290.00      8.68 o 
  -5   1   3      168.45      176.58      6.44 o 
  -4   1   3       38.79       27.18      1.61 o 
  -3   1   3       28.82       23.41      1.75 o 
  -2   1   3      451.85      396.25      4.29 o 
  -1   1   3       28.72       21.71      3.16 o 
   0   1   3        7.17        1.56      3.70 o 
   1   1   3        8.08        5.83      2.07 o 
   2   1   3       33.97       25.38      2.69 o 
   3   1   3      776.50      806.01     13.56 o 
   4   1   3      583.04      656.72     12.18 o 
   5   1   3       63.94       54.86      5.09 o 
   6   1   3       14.45       12.87      6.68 o 
   7   1   3        1.78        7.06      2.90 o 
   8   1   3        8.29        7.99      3.94 o 
   9   1   3       19.32       14.85      2.34 o 
 -11   2   3       14.74       14.59      2.78 o 
 -10   2   3       66.45       60.11      4.56 o 
  -9   2   3        2.46        2.22      1.93 o 
  -8   2   3        6.54        6.45      2.28 o 
  -7   2   3       33.43       18.40      6.35 o 
  -6   2   3       21.29       19.49      4.37 o 
  -5   2   3       70.62       75.43      5.00 o 
  -4   2   3        0.00        0.36      1.14 o 
  -3   2   3       91.08       71.57      2.27 o 
  -2   2   3      851.49      763.52      5.12 o 
  -1   2   3      649.97      576.91      6.96 o 
   0   2   3     1731.84     1696.84      7.57 o 
   1   2   3      952.83      942.66      6.89 o 
   2   2   3      732.34      711.92      8.06 o 
   3   2   3      147.21      148.82      3.87 o 
   4   2   3        5.17        8.83      3.88 o 
   5   2   3        2.14        4.30      1.64 o 
   6   2   3        2.65        2.69      1.52 o 
   7   2   3       22.08       15.22      2.40 o 
   8   2   3       31.87       19.37      3.13 o 
   9   2   3        8.80       16.98      6.44 o 
 -11   3   3       53.45       42.14      5.56 o 
 -10   3   3        0.01        5.91      3.92 o 
  -9   3   3       16.92       10.38      1.62 o 
  -8   3   3       10.30        7.12      2.34 o 
  -7   3   3      112.39      122.33      6.81 o 
  -6   3   3      225.08      251.65      9.43 o 
  -5   3   3      285.35      294.65     11.62 o 
  -4   3   3       11.27        7.53      4.87 o 
  -3   3   3       81.25       64.94      2.20 o 
  -2   3   3     1201.03     1097.07      9.67 o 
  -1   3   3       12.85        9.59      2.40 o 
   0   3   3       50.69       32.52      2.95 o 
   1   3   3        9.34        2.60      1.89 o 
   2   3   3      949.81      954.76      6.01 o 
   3   3   3       93.95      101.82      3.54 o 
   4   3   3       81.93       69.40      5.26 o 
   5   3   3      167.65      170.30      5.50 o 
   6   3   3       88.06       62.27      9.23 o 
   7   3   3       37.04       26.94      4.52 o 
   8   3   3       79.61       79.26      5.70 o 
   9   3   3       24.12       23.19      8.14 o 
 -11   4   3       28.11       20.94      3.56 o 
 -10   4   3        2.13        6.04      1.73 o 
  -9   4   3        1.13        0.12      1.52 o 
  -8   4   3       28.23       15.42      6.22 o 
  -7   4   3       34.28       26.90      3.58 o 
  -6   4   3        2.40        5.75      1.54 o 
  -5   4   3      484.44      488.59      8.10 o 
  -4   4   3      301.31      300.53      3.86 o 
  -3   4   3      410.26      356.10      2.94 o 
  -2   4   3      116.00      105.72      4.34 o 
  -1   4   3     1515.59     1538.45     10.53 o 
   0   4   3        1.74        0.00      1.43 o 
   1   4   3       94.35       86.04      2.81 o 
   2   4   3      270.95      229.86      4.14 o 
   3   4   3      125.72      128.53      2.05 o 
   4   4   3      105.64      101.64      4.00 o 
   5   4   3       57.65       47.00      5.80 o 
   6   4   3      123.76      107.06     13.24 o 
   7   4   3      116.66      148.71      9.03 o 
   8   4   3       98.17      110.67     11.44 o 
   9   4   3        7.47        8.87      4.28 o 
 -10   5   3       14.91        9.09      2.70 o 
  -9   5   3        0.00        0.63      1.79 o 
  -8   5   3       27.55       11.87      5.79 o 
  -7   5   3       43.14       29.46      2.52 o 
  -6   5   3       75.11       77.58      6.22 o 
  -5   5   3       28.20       22.54      2.49 o 
  -4   5   3     1632.85     1649.96     16.85 o 
  -3   5   3     1378.96     1385.15     25.35 o 
  -2   5   3       51.63       42.52      2.67 o 
  -1   5   3     1006.23      986.81     10.02 o 
   0   5   3        3.09        0.00      1.13 o 
   1   5   3      497.63      482.39      6.76 o 
   2   5   3      100.68       85.02      3.81 o 
   3   5   3      386.30      382.56      4.71 o 
   4   5   3        0.95        2.51      1.05 o 
   5   5   3      327.40      344.20     12.15 o 
   6   5   3       65.51       56.74      4.66 o 
   7   5   3       39.65       32.20      3.94 o 
   8   5   3        0.02        6.08      6.67 o 
   9   5   3        0.35        2.76      5.81 o 
 -10   6   3        8.83        5.35      4.71 o 
  -9   6   3        1.52        9.84      2.73 o 
  -8   6   3       70.69       69.36      7.84 o 
  -7   6   3        3.38        6.60      2.54 o 
  -6   6   3        0.58        4.37      8.29 o 
  -5   6   3        1.37        3.44      0.96 o 
  -4   6   3       12.36       13.86      1.74 o 
  -3   6   3       97.11       72.40      7.52 o 
  -2   6   3      456.83      433.10      7.18 o 
  -1   6   3      194.56      191.75      2.67 o 
   0   6   3       11.62       14.42      1.83 o 
   1   6   3      352.58      398.69      5.76 o 
   2   6   3       29.99       29.06      7.09 o 
   3   6   3       72.52       67.38      2.80 o 
   4   6   3      111.93       99.73      5.74 o 
   5   6   3       20.44       18.97      1.57 o 
   6   6   3       11.55       10.07      2.35 o 
   7   6   3      136.42      139.07      7.51 o 
   8   6   3       54.42       77.69     16.11 o 
   9   6   3        6.58        7.45      6.01 o 
 -10   7   3       27.76       19.10      3.13 o 
  -9   7   3       13.37       10.38      7.85 o 
  -8   7   3      185.02      181.90      8.01 o 
  -7   7   3      403.99      443.95     11.70 o 
  -6   7   3       88.34       64.33      5.39 o 
  -5   7   3       35.75       36.88      4.23 o 
  -4   7   3      323.67      325.57      4.17 o 
  -3   7   3      497.71      539.85      7.95 o 
  -2   7   3      198.41      222.90      3.21 o 
  -1   7   3     1293.66     1248.22     17.15 o 
   0   7   3        2.63        2.81      1.50 o 
   1   7   3     1485.78     1521.80     20.18 o 
   2   7   3       52.88       46.77      3.35 o 
   3   7   3       17.20       14.60      1.91 o 
   4   7   3      430.52      408.49     10.30 o 
   5   7   3      190.01      167.86      8.28 o 
   6   7   3        2.45        2.22      1.62 o 
   7   7   3       46.16       49.16      6.65 o 
   8   7   3        6.92       10.56      4.04 o 
 -10   8   3       16.31        5.97      2.23 o 
  -9   8   3       16.88       14.13      2.66 o 
  -8   8   3       65.64       52.53      9.00 o 
  -7   8   3      101.95       96.01      8.83 o 
  -6   8   3      405.15      403.70     10.21 o 
  -5   8   3       93.87       95.58      7.32 o 
  -4   8   3      849.32      856.33     10.20 o 
  -3   8   3       40.52       25.79      3.17 o 
  -2   8   3     1139.15     1226.90     11.63 o 
  -1   8   3       24.69       18.09      2.30 o 
   0   8   3       21.13       19.73      3.70 o 
   1   8   3       30.09       21.65      2.75 o 
   2   8   3       21.38       16.76      1.84 o 
   3   8   3       14.25       12.04      1.76 o 
   4   8   3       18.79       18.83      3.41 o 
   5   8   3     1120.21     1318.91     30.42 o 
   6   8   3      226.76      267.15      6.18 o 
   7   8   3        0.17        5.10      3.20 o 
   8   8   3        0.12        4.67      4.04 o 
 -10   9   3        4.80        4.45      3.55 o 
  -9   9   3        1.90        3.05      1.57 o 
  -8   9   3      204.36      202.74     17.08 o 
  -7   9   3      127.98      123.07      8.60 o 
  -6   9   3       36.66       36.28      3.83 o 
  -5   9   3       18.91       15.55      2.66 o 
  -4   9   3      621.66      602.12     10.33 o 
  -3   9   3      112.36      109.45      4.40 o 
  -2   9   3      399.44      398.63      4.71 o 
  -1   9   3      250.78      231.00      3.44 o 
   0   9   3      105.09      122.85      4.58 o 
   1   9   3        4.00        3.69      1.91 o 
   2   9   3       66.33       67.31      3.42 o 
   3   9   3       41.14       32.68      3.99 o 
   4   9   3      164.50      166.87      4.01 o 
   5   9   3      262.86      286.38      5.87 o 
   6   9   3       68.86       71.56      6.62 o 
   7   9   3        1.13        0.00      9.34 o 
   8   9   3        2.25        0.00      6.26 o 
 -10  10   3       14.71       12.56      4.87 o 
  -9  10   3       23.97       20.92      3.86 o 
  -8  10   3        1.44        9.44      4.21 o 
  -7  10   3        6.54       16.73      3.09 o 
  -6  10   3      171.56      195.49     10.63 o 
  -5  10   3      137.03      141.31      9.26 o 
  -4  10   3        8.70        3.76      3.63 o 
  -3  10   3        1.14        1.46      1.54 o 
  -2  10   3       88.06       85.52      4.55 o 
  -1  10   3      431.32      418.34      6.78 o 
   0  10   3        0.48        4.62      4.02 o 
   1  10   3       29.63       23.73      2.89 o 
   2  10   3      251.26      207.98      7.14 o 
   3  10   3       82.83       87.22      6.20 o 
   4  10   3      479.63      487.38      8.79 o 
   5  10   3        9.05        7.05      1.84 o 
   6  10   3       16.71       10.80      2.27 o 
   7  10   3        6.14       41.77     47.12 o 
   8  10   3       36.08       33.82     10.46 o 
  -9  11   3        4.41        1.05      2.01 o 
  -8  11   3       21.18       11.55      3.78 o 
  -7  11   3       22.36        9.64      4.36 o 
  -6  11   3      141.29      143.06     18.80 o 
  -5  11   3        0.19       11.44      5.72 o 
  -4  11   3       14.97        6.44      4.24 o 
  -3  11   3      367.33      345.81     10.79 o 
  -2  11   3      598.08      648.41     12.48 o 
  -1  11   3       11.29        8.89      1.62 o 
   0  11   3       26.29       24.45      3.63 o 
   1  11   3       14.74       11.80      2.50 o 
   2  11   3      186.81      182.14      8.40 o 
   3  11   3      235.02      259.68      6.02 o 
   4  11   3      187.18      192.09      6.00 o 
   5  11   3        2.35        6.77      1.89 o 
   6  11   3       66.08       66.31      7.83 o 
   7  11   3       63.29       43.77     18.96 o 
   8  11   3       11.27        3.86      5.20 o 
  -9  12   3       17.46        8.42      5.26 o 
  -8  12   3        0.07        2.19      3.20 o 
  -7  12   3       42.54       38.92     13.25 o 
  -6  12   3        0.60        7.84      3.11 o 
  -5  12   3      264.59      265.53      9.88 o 
  -4  12   3       58.59       72.19      8.60 o 
  -3  12   3       20.46       18.73      2.69 o 
  -2  12   3      214.40      205.51     12.12 o 
  -1  12   3      111.56      128.77      9.21 o 
   0  12   3       94.23       82.04      7.51 o 
   1  12   3      415.70      447.65     13.32 o 
   2  12   3      524.68      585.50      9.52 o 
   3  12   3      122.82      132.23      4.71 o 
   4  12   3      114.00      127.45      3.85 o 
   5  12   3        2.42        2.92      2.55 o 
   6  12   3       99.62       79.70     15.82 o 
   7  12   3        5.44       12.91      6.99 o 
  -9  13   3       42.61       40.84      5.61 o 
  -8  13   3        8.14       11.51      2.58 o 
  -7  13   3       21.84       18.11      5.21 o 
  -6  13   3      193.19      168.06     12.70 o 
  -5  13   3      231.81      234.30     11.95 o 
  -4  13   3        0.55       14.15     10.04 o 
  -3  13   3        1.84        5.59      2.24 o 
  -2  13   3       36.26       31.24      3.63 o 
  -1  13   3       54.60       51.95      5.91 o 
   0  13   3       23.91       22.66      4.09 o 
   1  13   3      339.66      365.19     10.11 o 
   2  13   3       39.67       36.99      4.14 o 
   3  13   3        0.61        2.13      1.62 o 
   4  13   3       18.75        9.67      3.24 o 
   5  13   3        3.90        7.40      3.27 o 
   6  13   3       24.54       16.02      2.92 o 
   7  13   3        0.00        3.84      5.92 o 
  -8  14   3        0.13        4.83      3.13 o 
  -7  14   3        0.40       13.36      3.60 o 
  -6  14   3       48.01       47.14      9.71 o 
  -5  14   3        0.20        3.97      2.55 o 
  -4  14   3        9.69       12.79      4.86 o 
  -3  14   3       66.64       58.54      7.88 o 
  -2  14   3      257.10      267.95     31.45 o 
  -1  14   3       54.10       61.59      5.51 o 
   0  14   3       63.21       64.25      6.47 o 
   1  14   3      577.05      617.04     10.47 o 
   2  14   3       37.13       27.62      4.33 o 
   3  14   3        0.80        7.38      4.25 o 
   4  14   3       18.11       25.43      4.10 o 
   5  14   3       24.35       30.80      5.95 o 
   6  14   3        9.98       17.20      6.32 o 
  -8  15   3        7.40        6.78      2.82 o 
  -7  15   3       65.10       43.92     12.66 o 
  -6  15   3        1.72        3.20      5.98 o 
  -5  15   3        6.97       12.99      3.78 o 
  -4  15   3       69.44       62.19      7.97 o 
  -3  15   3      268.46      274.40     11.23 o 
  -2  15   3      525.33      517.21     11.77 o 
  -1  15   3        3.32        3.53      3.24 o 
   0  15   3        8.54        4.05      2.49 o 
   1  15   3       49.08       41.70      4.00 o 
   2  15   3        0.00        3.55      1.61 o 
   3  15   3        7.04       14.39      3.58 o 
   4  15   3        0.51       10.50      3.52 o 
   5  15   3        0.05        4.07      2.46 o 
   6  15   3        7.35        2.22      4.02 o 
  -7  16   3       30.38       26.03      3.82 o 
  -6  16   3        1.97        2.77      2.56 o 
  -5  16   3       18.74       28.38      4.81 o 
  -4  16   3        2.39        2.66      3.22 o 
  -3  16   3        0.00        7.24      3.06 o 
  -2  16   3        0.78        4.50      6.43 o 
  -1  16   3       87.77       80.24      5.20 o 
   0  16   3      198.73      212.68      4.96 o 
   1  16   3       49.01       49.61      7.49 o 
   2  16   3       30.05       29.46      5.84 o 
   3  16   3        0.39       10.06      6.44 o 
   4  16   3        5.48        7.28      3.20 o 
   5  16   3        0.65        4.03      2.79 o 
  -7  17   3        0.50        1.75      2.63 o 
  -6  17   3       49.24       45.65      5.91 o 
  -5  17   3      112.78       81.43     11.62 o 
  -4  17   3        0.49        2.11      5.61 o 
  -3  17   3       38.58       35.00      6.62 o 
  -2  17   3       16.11       14.47      2.78 o 
  -1  17   3      179.86      189.88     22.14 o 
   0  17   3       65.68       66.84      6.90 o 
   1  17   3        6.25        5.24      2.04 o 
   2  17   3        2.28        3.46      3.04 o 
   3  17   3       33.20       22.00      4.78 o 
   4  17   3       15.80        8.88      6.49 o 
   5  17   3       25.14       17.67      4.59 o 
  -6  18   3        3.32        5.43      3.85 o 
  -5  18   3       76.52       68.25      9.55 o 
  -4  18   3       88.60       97.41     14.52 o 
  -3  18   3       69.92       61.20      6.99 o 
  -2  18   3      166.74      206.90      9.69 o 
  -1  18   3       89.57       84.86      5.45 o 
   0  18   3        8.50       13.81      3.32 o 
   1  18   3        2.01        0.92      2.91 o 
   2  18   3       46.28       41.00      9.06 o 
   3  18   3       53.77       51.06     10.44 o 
   4  18   3       64.70       79.12      8.46 o 
  -5  19   3        6.57        9.03      3.37 o 
  -4  19   3        0.25        6.64      5.57 o 
  -3  19   3       15.33       14.29      7.18 o 
  -2  19   3        0.41        1.68      4.11 o 
  -1  19   3       22.04       20.97      5.61 o 
   0  19   3        3.71        3.24      4.14 o 
   1  19   3        0.29        4.96      6.69 o 
   2  19   3       26.49       23.52      4.16 o 
   3  19   3        0.06        5.25      3.86 o 
  -4  20   3        0.16        8.81      4.04 o 
  -3  20   3        4.93        3.91      2.71 o 
  -2  20   3       52.10       31.06      6.06 o 
  -1  20   3        0.00        0.00      2.65 o 
   0  20   3        2.87        3.35      2.38 o 
   1  20   3        2.07       14.92      5.23 o 
   2  20   3       12.23       15.63      4.44 o 
  -1  21   3        1.40        3.08      4.16 o 
   0  21   3       22.66       14.27      5.36 o 
 -11   0   4        3.60        6.76      3.34 o 
 -10   0   4       14.19       15.34      4.59 o 
  -9   0   4      572.59      695.06     29.42 o 
  -8   0   4       32.92       41.45      9.59 o 
  -7   0   4      916.88     1007.74     27.96 o 
  -6   0   4      148.64      156.61     23.93 o 
  -5   0   4      559.81      606.52     16.18 o 
  -4   0   4      184.35      189.01     13.56 o 
  -3   0   4       75.62       53.09      2.56 o 
  -2   0   4      523.46      512.82      9.63 o 
  -1   0   4       50.52       25.95      3.46 o 
   0   0   4        3.50        5.48      1.19 o 
   1   0   4     1351.42     1541.57     31.80 o 
   2   0   4      380.63      343.47     17.47 o 
   3   0   4     1028.01     1109.57     27.73 o 
   4   0   4       12.38       15.70      7.12 o 
   5   0   4      174.64      182.83      9.83 o 
   6   0   4       45.99       50.44      7.95 o 
   7   0   4      295.39      368.73     19.60 o 
   8   0   4      122.08      137.48     15.13 o 
   9   0   4      189.96      241.07     37.80 o 
 -11   1   4        0.08        0.67      1.38 o 
 -10   1   4        1.41        2.20      1.91 o 
  -9   1   4      121.42      151.56     10.87 o 
  -8   1   4      841.50     1001.41     24.10 o 
  -7   1   4      162.06      167.03      5.29 o 
  -6   1   4       33.46       24.85      3.19 o 
  -5   1   4      772.21      805.57     11.50 o 
  -4   1   4       10.03       10.04      3.11 o 
  -3   1   4      277.62      226.81      2.82 o 
  -2   1   4      301.87      281.81      5.69 o 
  -1   1   4        0.82        0.00      0.97 o 
   0   1   4     3405.36     3539.86     20.83 o 
   1   1   4        0.55        4.40      1.78 o 
   2   1   4      215.14      257.59      9.21 o 
   3   1   4      410.61      475.26      9.76 o 
   4   1   4       60.56       50.69      9.78 o 
   5   1   4       61.76       47.32      4.64 o 
   6   1   4        7.51        5.49      4.12 o 
   7   1   4       34.44       26.12      5.40 o 
   8   1   4       34.88       18.38      3.40 o 
   9   1   4        7.63        6.60      2.21 o 
 -11   2   4       84.70       87.97      7.60 o 
 -10   2   4       60.45       54.35      6.30 o 
  -9   2   4      112.62      160.74     10.43 o 
  -8   2   4      151.97      139.38     10.86 o 
  -7   2   4      261.41      264.14     13.34 o 
  -6   2   4        2.22        5.22      1.76 o 
  -5   2   4       37.42       29.23      2.82 o 
  -4   2   4     2444.37     2620.29     38.97 o 
  -3   2   4     2442.23     2491.88     30.85 o 
  -2   2   4      297.53      241.79      4.89 o 
  -1   2   4      584.09      630.73      7.74 o 
   0   2   4     1188.65     1204.47      9.14 o 
   1   2   4       82.34       62.20      4.94 o 
   2   2   4     1005.87     1076.80     12.59 o 
   3   2   4      390.65      384.29      6.04 o 
   4   2   4       62.06       70.20      6.22 o 
   5   2   4      465.05      528.92     11.51 o 
   6   2   4        5.73        4.68      1.84 o 
   7   2   4        1.33        4.90      3.09 o 
   8   2   4       13.59       10.95      2.53 o 
 -11   3   4        9.87        4.46      2.50 o 
 -10   3   4       30.70       31.36      4.64 o 
  -9   3   4       29.19       36.33      5.73 o 
  -8   3   4       67.64       66.89      6.12 o 
  -7   3   4      215.41      238.25     10.97 o 
  -6   3   4       24.14       23.15      3.03 o 
  -5   3   4      121.20      132.54      6.51 o 
  -4   3   4        1.64        3.20      2.27 o 
  -3   3   4      410.90      389.03      5.43 o 
  -2   3   4     2650.80     2758.75     22.95 o 
  -1   3   4      986.60      971.68     10.58 o 
   0   3   4      133.62      118.05      3.42 o 
   1   3   4      298.92      297.28      5.19 o 
   2   3   4      428.60      446.32      6.44 o 
   3   3   4      253.07      236.37      7.81 o 
   4   3   4      549.89      529.53     17.19 o 
   5   3   4       26.94       26.01      2.92 o 
   6   3   4      237.04      265.67      6.86 o 
   7   3   4        1.71        3.10      2.77 o 
   8   3   4        6.02        0.54      3.62 o 
 -11   4   4       12.40        7.21      4.31 o 
 -10   4   4       21.36       14.36      2.88 o 
  -9   4   4       34.02       23.01      4.02 o 
  -8   4   4        4.74        6.17      1.54 o 
  -7   4   4      720.61      784.75     15.45 o 
  -6   4   4        3.41        5.56      2.19 o 
  -5   4   4       16.96       12.08      2.52 o 
  -4   4   4      638.52      592.42      9.20 o 
  -3   4   4      386.06      382.39      7.02 o 
  -2   4   4        1.39        2.86      1.43 o 
  -1   4   4      300.32      316.93      3.92 o 
   0   4   4     2321.87     2576.86     18.64 o 
   1   4   4       61.92       65.35      2.15 o 
   2   4   4        0.03        1.92      2.23 o 
   3   4   4        1.11        1.56      1.61 o 
   4   4   4      243.30      261.17      5.82 o 
   5   4   4       83.72      110.79     20.11 o 
   6   4   4       89.93      102.52      5.63 o 
   7   4   4        2.18        0.00      5.41 o 
   8   4   4        0.17        5.14      3.95 o 
 -10   5   4        0.80        7.96      3.27 o 
  -9   5   4      169.96      200.70     13.63 o 
  -8   5   4      301.06      351.71     15.69 o 
  -7   5   4        3.60        2.11      1.64 o 
  -6   5   4      949.96      965.34     20.28 o 
  -5   5   4     1252.57     1280.34     25.84 o 
  -4   5   4      399.20      343.99      6.88 o 
  -3   5   4        0.66        2.14      1.77 o 
  -2   5   4     1410.84     1389.15     14.58 o 
  -1   5   4     1520.56     1551.69     10.04 o 
   0   5   4       70.32       60.05      5.36 o 
   1   5   4      376.72      381.68      5.72 o 
   2   5   4        0.06        2.50      1.66 o 
   4   5   4       66.76       68.78      4.54 o 
   5   5   4      365.97      412.50     11.44 o 
   6   5   4      189.70      223.73      6.24 o 
   7   5   4        2.36        3.88      1.80 o 
   8   5   4       62.63       49.16      7.27 o 
 -10   6   4        2.90        7.38      2.13 o 
  -9   6   4       51.80       47.64      7.33 o 
  -8   6   4       47.39       41.53     10.30 o 
  -7   6   4      404.76      418.48     17.41 o 
  -6   6   4       94.68       86.80      7.51 o 
  -5   6   4      861.23      872.46     15.33 o 
  -4   6   4       20.78       14.39      1.95 o 
  -3   6   4     2254.72     2373.43     23.62 o 
  -2   6   4        0.22        2.22      2.75 o 
  -1   6   4     2981.01     3221.15     23.82 o 
   0   6   4        1.75        1.52      2.39 o 
   1   6   4       12.36       13.66      2.40 o 
   2   6   4      106.34      121.30      6.96 o 
   3   6   4        1.51        5.83      2.35 o 
   4   6   4       91.27      104.84      6.86 o 
   5   6   4        4.96        7.79      2.79 o 
   6   6   4        5.96        7.01      1.45 o 
   7   6   4        7.63        7.28      3.52 o 
   8   6   4        2.84        8.91      4.20 o 
 -10   7   4       19.39       23.69      4.57 o 
  -9   7   4       17.04       13.47      8.98 o 
  -8   7   4      153.20      149.50      6.65 o 
  -7   7   4       74.57       67.40      5.68 o 
  -6   7   4       26.40       41.86      7.84 o 
  -5   7   4       31.58       37.24      3.56 o 
  -4   7   4      242.23      256.35      7.63 o 
  -3   7   4       35.93       24.42      2.42 o 
  -2   7   4       20.94       12.41      1.57 o 
  -1   7   4       66.65       68.99      4.58 o 
   0   7   4      339.39      363.08      6.05 o 
   1   7   4      146.73      152.86      2.97 o 
   2   7   4        1.71        4.14      1.55 o 
   3   7   4     1070.98     1093.20     28.26 o 
   4   7   4        0.42        2.06      1.00 o 
   5   7   4        3.49        0.00      1.90 o 
   6   7   4      101.56      116.06      7.27 o 
   7   7   4       10.39       10.90      3.56 o 
   8   7   4        0.63        6.17      7.27 o 
 -10   8   4        2.30        6.82      2.67 o 
  -9   8   4        9.20        7.02      3.55 o 
  -8   8   4      188.67      188.89      9.38 o 
  -7   8   4        0.23        6.50      3.89 o 
  -6   8   4      598.83      629.60     11.30 o 
  -5   8   4      257.78      250.37      5.42 o 
  -4   8   4       40.12       32.57      2.43 o 
  -3   8   4      180.05      176.69      5.56 o 
  -2   8   4       61.40       58.14      3.05 o 
  -1   8   4        6.15       12.55      2.95 o 
   0   8   4        9.26       11.24      3.11 o 
   1   8   4        8.27        5.57      2.49 o 
   2   8   4      444.91      435.74     10.62 o 
   3   8   4        0.74        3.26      1.25 o 
   4   8   4        1.13        7.92      2.10 o 
   5   8   4      222.70      239.25      5.85 o 
   6   8   4       67.10       68.45      9.61 o 
   7   8   4        0.90        1.17      3.61 o 
   8   8   4        0.02        8.04      3.68 o 
 -10   9   4       27.53       19.45      3.84 o 
  -9   9   4       43.92       41.03      5.24 o 
  -8   9   4       85.52       88.57      8.61 o 
  -7   9   4        0.47        0.00      1.78 o 
  -6   9   4      307.21      290.90     25.41 o 
  -5   9   4       13.05       12.37      2.97 o 
  -4   9   4      115.59      133.40      8.14 o 
  -3   9   4      743.57      714.26     15.23 o 
  -2   9   4       27.31       22.96      1.85 o 
  -1   9   4        6.61       10.01      3.22 o 
   0   9   4      380.75      422.16      6.69 o 
   1   9   4        0.00        0.75      1.82 o 
   2   9   4       30.52       35.32      3.60 o 
   3   9   4      288.74      325.45     17.28 o 
   4   9   4      490.89      521.63      8.66 o 
   5   9   4        0.54        1.75      2.79 o 
   6   9   4        6.32        4.69      2.15 o 
   7   9   4        5.03        2.67      2.96 o 
   8   9   4        0.03       10.26      6.53 o 
  -9  10   4        0.35        7.38      2.23 o 
  -8  10   4       17.61        7.79      2.84 o 
  -7  10   4        7.81        4.84      2.95 o 
  -6  10   4      233.41      219.67     29.07 o 
  -5  10   4       10.79        8.35      1.76 o 
  -4  10   4     1133.52     1113.94     27.21 o 
  -3  10   4       41.78       27.86      2.91 o 
  -2  10   4        0.38        3.68      1.19 o 
  -1  10   4        3.46       10.48      2.28 o 
   0  10   4      101.11       95.90      7.17 o 
   1  10   4       66.63       66.18      5.99 o 
   2  10   4       14.73       14.20      2.97 o 
   3  10   4       96.33       91.08      7.43 o 
   4  10   4       31.04       21.88      3.27 o 
   5  10   4        5.66        4.68      2.08 o 
   6  10   4       51.37       47.32      8.48 o 
   7  10   4       10.58        0.73      5.44 o 
  -9  11   4       55.65       45.27      6.14 o 
  -8  11   4       41.24       56.41      6.43 o 
  -7  11   4       43.87       44.39      6.17 o 
  -6  11   4        9.57        9.21      4.23 o 
  -5  11   4       95.98       74.94      8.83 o 
  -4  11   4      346.82      368.99     12.06 o 
  -3  11   4       60.84       39.68      4.11 o 
  -2  11   4      122.93      130.56      6.15 o 
  -1  11   4       32.10       31.28      3.66 o 
   0  11   4      148.53      152.11      6.07 o 
   1  11   4      164.31      180.76      7.56 o 
   2  11   4      973.22     1173.77     60.35 o 
   3  11   4        1.99        1.90      2.99 o 
   4  11   4      373.42      424.79      8.19 o 
   5  11   4       43.49       32.96      3.59 o 
   6  11   4        1.82        2.49      2.39 o 
   7  11   4        6.86        7.86      6.57 o 
  -9  12   4       10.05        7.54      3.18 o 
  -8  12   4        5.13        4.20      2.68 o 
  -7  12   4      125.81      122.74     11.12 o 
  -6  12   4        0.27        0.00      5.16 o 
  -5  12   4        0.63        1.17      1.23 o 
  -4  12   4      114.27       98.39      7.09 o 
  -3  12   4       15.56       16.06      2.88 o 
  -2  12   4        8.52        8.29      4.00 o 
  -1  12   4        5.34        3.41      1.75 o 
   0  12   4      248.83      256.38      5.94 o 
   1  12   4      287.32      301.12      6.58 o 
   2  12   4        4.86       10.69      2.87 o 
   3  12   4      107.27      105.78      3.88 o 
   4  12   4       80.53       83.26      6.59 o 
   5  12   4        0.23        4.20      1.88 o 
   6  12   4        9.89       11.58      2.59 o 
   7  12   4        0.01       10.21      4.52 o 
  -8  13   4        2.90        0.00      2.30 o 
  -7  13   4        2.07        6.58      2.65 o 
  -6  13   4       14.06       15.51      4.89 o 
  -5  13   4       52.88       49.33      6.12 o 
  -4  13   4        0.71        3.04      3.13 o 
  -3  13   4      340.47      319.38     10.49 o 
  -2  13   4      172.46      170.04      8.00 o 
  -1  13   4      235.24      229.30      7.36 o 
   0  13   4        0.64        3.19      4.54 o 
   1  13   4      236.33      261.20      6.15 o 
   2  13   4       38.41       36.05      6.63 o 
   3  13   4        3.11        8.63      2.78 o 
   4  13   4        2.88        5.95      3.63 o 
   5  13   4        0.09        3.03      2.75 o 
   6  13   4        1.22       10.30      4.16 o 
  -8  14   4       17.15       12.19      2.46 o 
  -7  14   4       65.78       51.18      7.18 o 
  -6  14   4       71.60       79.10      9.19 o 
  -5  14   4        0.02        0.00      6.76 o 
  -4  14   4        4.61        3.82      3.64 o 
  -3  14   4      110.04      108.77      5.77 o 
  -2  14   4        9.16        2.79      1.49 o 
  -1  14   4       64.61       50.81      6.00 o 
   0  14   4        0.05        0.00      1.98 o 
   1  14   4      110.48      115.41      6.05 o 
   2  14   4        1.23        8.84      1.73 o 
   3  14   4        5.49        3.77      1.70 o 
   4  14   4       39.85       30.01      4.39 o 
   5  14   4       23.42       16.19      3.55 o 
   6  14   4       21.13       14.35      4.75 o 
  -8  15   4        0.00        2.38      3.23 o 
  -7  15   4       60.40       59.10      6.85 o 
  -6  15   4       51.72       58.01     11.46 o 
  -5  15   4        9.62       15.65      5.44 o 
  -4  15   4       94.57       93.27     10.17 o 
  -3  15   4       27.82       22.57      3.04 o 
  -2  15   4       17.62        6.93      2.95 o 
  -1  15   4        0.44        3.98      1.65 o 
   0  15   4       22.18       20.37      3.16 o 
   1  15   4        1.30        2.59      2.87 o 
   2  15   4       18.28       16.81      2.53 o 
   3  15   4      100.30      103.83      8.61 o 
   4  15   4       10.00        2.50      3.71 o 
   5  15   4        1.42        5.90      3.06 o 
  -7  16   4        1.29        0.60      3.31 o 
  -6  16   4       59.84       63.62     11.38 o 
  -5  16   4        0.00        2.34      3.17 o 
  -4  16   4       26.58       23.72      5.74 o 
  -3  16   4       16.53       12.88      5.72 o 
  -2  16   4       40.43       41.34      4.61 o 
  -1  16   4        3.41        6.97      1.98 o 
   0  16   4        3.48        4.06      1.67 o 
   1  16   4       18.58       16.15      3.82 o 
   2  16   4       61.31       62.36      4.34 o 
   3  16   4       40.64       39.34      5.58 o 
   4  16   4        0.25        5.05      2.15 o 
   5  16   4        6.12        9.28      4.29 o 
  -6  17   4       51.10       53.71      9.31 o 
  -5  17   4       10.90       22.74      5.43 o 
  -4  17   4       37.54       29.15      6.79 o 
  -3  17   4        0.03        2.24      4.58 o 
  -2  17   4        8.78       10.25      3.08 o 
  -1  17   4       12.95        9.89      4.60 o 
   0  17   4       12.76        7.93      2.58 o 
   1  17   4        2.18        5.45      2.09 o 
   2  17   4       19.44       26.37      3.99 o 
   3  17   4        9.28        4.24      3.83 o 
   4  17   4        2.39       10.52      4.46 o 
  -6  18   4       42.16       38.25     10.80 o 
  -5  18   4        0.01        5.00      2.54 o 
  -4  18   4        2.37        8.15      4.85 o 
  -3  18   4        1.19        4.08      2.76 o 
  -2  18   4        5.41       11.60      3.30 o 
  -1  18   4       15.31       11.19      2.81 o 
   0  18   4        4.82        3.82      2.83 o 
   1  18   4       20.43        5.78      3.01 o 
   2  18   4       58.07       53.06      7.92 o 
   3  18   4        6.15        9.93      3.19 o 
  -5  19   4       14.15       13.23      5.31 o 
  -4  19   4        5.45        8.47      2.88 o 
  -3  19   4        1.03        4.32      2.43 o 
  -2  19   4        0.55        5.05      4.18 o 
  -1  19   4        0.41        0.00      3.07 o 
   0  19   4        2.25        4.13      2.87 o 
   1  19   4       16.18       14.27      3.89 o 
   2  19   4       17.67       16.67      4.16 o 
  -3  20   4        1.34        3.92      2.85 o 
  -2  20   4        1.32        3.27      4.90 o 
  -1  20   4       33.44       52.04      8.90 o 
   0  20   4       49.18       37.63      8.57 o 
   1  20   4       64.92       67.26      9.74 o 
 -11   1   5      163.64      176.07     18.21 o 
 -10   1   5       64.58       68.93      8.31 o 
  -9   1   5      264.97      332.23     13.72 o 
  -8   1   5       19.92       13.77      2.67 o 
  -7   1   5       17.97       17.91      3.09 o 
  -6   1   5        4.99        1.47      1.69 o 
  -5   1   5      330.54      363.37      6.57 o 
  -4   1   5      580.03      660.70      8.51 o 
  -3   1   5      812.97      875.35     11.02 o 
  -2   1   5      172.78      188.71      4.38 o 
  -1   1   5       81.70       90.03      3.45 o 
   0   1   5      169.31      173.95      4.93 o 
   1   1   5       22.99       24.39      5.22 o 
   2   1   5      126.03      126.98      4.45 o 
   3   1   5       74.29       83.67      8.49 o 
   4   1   5       39.10       37.63      4.34 o 
   5   1   5        1.17        0.00      2.52 o 
   6   1   5        3.70        4.26      2.72 o 
   7   1   5       17.08       13.69      4.28 o 
   8   1   5       17.68       15.37      5.22 o 
 -11   2   5        1.98        5.21      1.39 o 
 -10   2   5      101.90      120.61      8.17 o 
  -9   2   5      121.86      133.07      7.53 o 
  -8   2   5       11.85        6.85      2.11 o 
  -7   2   5       93.69       89.54      8.63 o 
  -6   2   5      242.71      274.36     12.17 o 
  -5   2   5       39.21       30.77      3.95 o 
  -4   2   5       38.88       43.42      4.86 o 
  -3   2   5        8.39        7.23      1.95 o 
  -2   2   5      252.83      226.90     12.04 o 
  -1   2   5      111.16      114.18      6.61 o 
   0   2   5        6.22        5.34      1.56 o 
   1   2   5       13.00       17.06      3.37 o 
   2   2   5       59.18       50.57      2.73 o 
   3   2   5       26.47       20.95      2.20 o 
   4   2   5        2.23        3.56      3.02 o 
   5   2   5       49.02       47.53      4.86 o 
   6   2   5        4.23       13.08      2.70 o 
   7   2   5       35.41       32.69      5.12 o 
   8   2   5        9.73       10.48      2.37 o 
 -11   3   5       40.35       39.19      5.11 o 
 -10   3   5        6.09       13.39      3.80 o 
  -9   3   5        5.81        6.59      1.67 o 
  -8   3   5      232.30      260.47     13.48 o 
  -7   3   5        2.95       10.00      4.72 o 
  -6   3   5        7.22       11.18      2.93 o 
  -5   3   5       28.47       32.83      5.02 o 
  -4   3   5       31.38       24.18      4.67 o 
  -3   3   5      129.03      137.83      4.06 o 
  -2   3   5      921.97     1046.43      9.19 o 
  -1   3   5      117.30      109.98      5.51 o 
   0   3   5       19.35       19.85      2.99 o 
   1   3   5       26.06       19.45      3.30 o 
   2   3   5       41.82       39.50      3.38 o 
   3   3   5        5.13        7.70      1.38 o 
   4   3   5       41.95       34.20      6.05 o 
   5   3   5        1.64        2.03      2.84 o 
   6   3   5        0.78        8.02      1.94 o 
   7   3   5       33.11       27.45      6.35 o 
   8   3   5        3.04        0.83      5.63 o 
 -11   4   5        0.14        2.30      2.21 o 
 -10   4   5        2.97        8.11      1.73 o 
  -9   4   5       10.55        6.64      1.94 o 
  -8   4   5      432.93      495.40      9.44 o 
  -7   4   5      233.26      249.42      9.34 o 
  -6   4   5      192.83      205.79      8.06 o 
  -5   4   5      162.32      186.82      8.63 o 
  -4   4   5      330.54      329.67      6.71 o 
  -3   4   5      154.85      136.57      6.66 o 
  -2   4   5      318.78      341.71     11.44 o 
  -1   4   5       14.56        6.12      3.24 o 
   0   4   5       14.08        9.02      1.65 o 
   1   4   5        2.03        4.15      1.38 o 
   2   4   5        0.23        3.54      2.36 o 
   3   4   5      243.12      241.91      7.23 o 
   4   4   5       42.93       29.97      5.45 o 
   5   4   5        3.38        8.48      3.01 o 
   6   4   5       60.75       65.90      7.00 o 
   7   4   5        8.20        7.90      4.13 o 
   8   4   5       27.60       14.50      4.05 o 
 -10   5   5        3.60        5.41      3.45 o 
  -9   5   5        0.39        4.41      1.72 o 
  -8   5   5       86.45       85.96     11.28 o 
  -7   5   5       50.24       44.84      4.71 o 
  -6   5   5        0.41        1.87      2.99 o 
  -5   5   5      113.12      101.54     10.39 o 
  -4   5   5        0.21        2.29      1.63 o 
  -3   5   5        0.02        4.10      2.62 o 
  -2   5   5      472.08      489.09     11.55 o 
  -1   5   5      395.01      419.01      9.25 o 
   0   5   5        6.49        8.50      2.02 o 
   1   5   5      841.38      878.43     11.25 o 
   2   5   5       14.89       21.96      2.00 o 
   3   5   5      221.97      221.42      6.98 o 
   4   5   5      173.51      175.33      6.16 o 
   5   5   5        1.57        2.70      2.64 o 
   6   5   5        6.97        9.62      2.83 o 
   7   5   5        0.95        3.17      3.31 o 
   8   5   5        0.31        5.26      2.57 o 
 -10   6   5        0.11        5.40      3.21 o 
  -9   6   5       15.23       15.01      2.35 o 
  -8   6   5      252.22      282.26      9.06 o 
  -7   6   5       50.81       46.33      6.16 o 
  -6   6   5      459.75      463.03     10.10 o 
  -5   6   5       45.14       32.59      8.39 o 
  -4   6   5       33.86       25.57      2.31 o 
  -3   6   5      125.09      145.20      7.11 o 
  -2   6   5        5.73        7.55      6.34 o 
  -1   6   5      351.93      378.97     14.66 o 
   0   6   5        7.28        8.29      1.87 o 
   1   6   5      180.39      195.68      3.50 o 
   2   6   5        0.05        9.65     98.43 o 
   3   6   5       72.74       54.64      4.81 o 
   4   6   5       67.30       68.40      4.53 o 
   5   6   5       18.44       15.40      3.71 o 
   6   6   5        7.20       13.37      5.21 o 
   7   6   5       17.21       19.23      6.12 o 
 -10   7   5        3.73        7.26      2.24 o 
  -9   7   5       36.73       32.99      5.24 o 
  -8   7   5        1.55        2.44      1.50 o 
  -7   7   5      556.15      588.71     27.48 o 
  -6   7   5      647.94      659.22     18.75 o 
  -5   7   5        2.98        8.99      1.83 o 
  -4   7   5      406.01      403.74      9.66 o 
  -3   7   5       74.37       51.99     10.00 o 
  -2   7   5      692.90      712.90     10.90 o 
  -1   7   5      294.97      310.76      6.39 o 
   0   7   5       13.39        9.50      2.56 o 
   1   7   5      107.91      126.76      4.55 o 
   2   7   5       99.33       92.05      6.12 o 
   3   7   5      378.07      416.87      8.23 o 
   4   7   5      511.66      571.41     17.92 o 
   5   7   5      170.05      192.88      6.03 o 
   6   7   5        1.48        4.08      1.58 o 
   7   7   5       17.80        9.87      3.28 o 
 -10   8   5        9.51        5.90      2.01 o 
  -9   8   5       31.78       22.25      3.10 o 
  -8   8   5        0.72        5.67      1.42 o 
  -7   8   5       40.27       33.66      3.93 o 
  -6   8   5      492.44      514.23     14.87 o 
  -5   8   5      929.02      954.29     18.36 o 
  -4   8   5        9.25       10.03      2.77 o 
  -3   8   5        7.13        8.52      5.80 o 
  -2   8   5        0.73        9.14      2.81 o 
  -1   8   5       26.95       13.68      3.62 o 
   0   8   5       47.24       47.47      3.74 o 
   1   8   5        9.90       16.36      7.83 o 
   2   8   5       21.89       25.22      3.45 o 
   3   8   5       68.26       63.17      4.68 o 
   4   8   5       91.88       88.64      5.05 o 
   5   8   5        3.59        5.09      2.09 o 
   6   8   5        2.74        4.13      3.51 o 
   7   8   5       95.35       80.76     12.82 o 
 -10   9   5       11.46        6.89      2.74 o 
  -9   9   5        0.31        7.43      2.95 o 
  -8   9   5        7.21        8.28      2.60 o 
  -7   9   5       37.51       24.54      8.81 o 
  -6   9   5      451.06      433.40     10.44 o 
  -5   9   5     1015.73     1065.65     19.27 o 
  -4   9   5       39.94       25.07      2.32 o 
  -3   9   5        2.10       14.92     14.44 o 
  -2   9   5       60.63       61.06      4.87 o 
  -1   9   5      218.74      253.72      6.02 o 
   0   9   5       13.99       10.67      3.43 o 
   1   9   5      174.00      186.03      9.56 o 
   2   9   5       71.15       84.56      6.46 o 
   3   9   5       83.78       75.18      6.89 o 
   4   9   5      294.44      313.89      7.98 o 
   5   9   5       97.02      102.50      5.73 o 
   6   9   5        4.58        8.04      3.68 o 
   7   9   5        4.58        7.30      3.37 o 
  -9  10   5        5.70        6.42      4.76 o 
  -8  10   5        3.32        4.84      3.27 o 
  -7  10   5       37.03       34.66      5.85 o 
  -6  10   5       39.20       28.95      3.78 o 
  -5  10   5        0.19        3.05      2.58 o 
  -4  10   5      915.44      869.46     32.77 o 
  -3  10   5      678.54      700.56     10.98 o 
  -2  10   5      106.59       82.82      6.33 o 
  -1  10   5        5.82        6.57      1.78 o 
   0  10   5       19.76       21.31      4.07 o 
   1  10   5       65.61       86.83      6.56 o 
   2  10   5       30.52       36.53      4.67 o 
   3  10   5      130.52      123.85      7.71 o 
   4  10   5        3.30        4.12      2.76 o 
   5  10   5      230.55      255.33     10.18 o 
   6  10   5       16.16        8.22      2.33 o 
   7  10   5       39.03       40.15      8.98 o 
  -9  11   5        6.26        7.12      5.67 o 
  -8  11   5       44.96       35.50      6.29 o 
  -7  11   5       17.81       12.83      4.17 o 
  -6  11   5        4.47        5.45      1.11 o 
  -5  11   5      203.08      200.70      6.57 o 
  -4  11   5       25.90       27.85      2.98 o 
  -3  11   5       69.60       70.82      8.48 o 
  -2  11   5      262.86      299.07      5.87 o 
  -1  11   5       75.19       83.36      6.46 o 
   0  11   5       22.63       22.03      3.51 o 
   1  11   5       84.95       76.77      7.31 o 
   2  11   5       12.89        6.63      2.59 o 
   3  11   5       26.15       28.64      2.95 o 
   4  11   5        3.93        4.88      1.98 o 
   5  11   5       23.56       15.39      3.44 o 
   6  11   5        1.39        9.81      3.72 o 
  -9  12   5        0.03        2.31      4.51 o 
  -8  12   5       44.72       37.04      6.25 o 
  -7  12   5       50.60       45.67      7.99 o 
  -6  12   5        0.00        8.08      3.21 o 
  -5  12   5        7.61        6.57      1.67 o 
  -4  12   5       38.82       23.49      3.53 o 
  -3  12   5      300.46      316.43      6.90 o 
  -2  12   5      419.56      479.17      9.95 o 
  -1  12   5      152.94      154.10      7.90 o 
   0  12   5        5.19        8.87      2.66 o 
   1  12   5      118.98      135.90      7.30 o 
   2  12   5       83.68       94.95      4.24 o 
   3  12   5      118.41      129.73      6.43 o 
   4  12   5       51.27       48.30      4.17 o 
   5  12   5       16.66       13.82      3.00 o 
   6  12   5        2.36        5.82      3.40 o 
  -8  13   5       11.56       12.03      3.10 o 
  -7  13   5        2.71        3.49      4.39 o 
  -6  13   5        0.38        2.32      2.72 o 
  -5  13   5       23.59       13.69      5.51 o 
  -4  13   5       25.59       19.36      2.40 o 
  -3  13   5       20.29       16.73      3.12 o 
  -2  13   5       21.80       24.50      3.88 o 
  -1  13   5       10.39       15.10      3.55 o 
   0  13   5        5.84        4.95      2.49 o 
   1  13   5       34.41       32.60      8.81 o 
   2  13   5       15.22       17.32      2.29 o 
   3  13   5       16.13        9.06      2.23 o 
   4  13   5        8.72        7.36      3.89 o 
   5  13   5        8.98       10.59      2.98 o 
   6  13   5        6.19       14.03     14.60 o 
  -8  14   5       18.29       19.05      4.32 o 
  -7  14   5      123.72      139.21     15.48 o 
  -6  14   5        0.97        8.58      4.16 o 
  -5  14   5       70.17       67.41      6.44 o 
  -4  14   5       66.11       46.55      4.83 o 
  -3  14   5       53.00       37.74      7.06 o 
  -2  14   5      278.26      310.61      6.39 o 
  -1  14   5       55.25       46.03      7.01 o 
   0  14   5       93.77      102.55      5.21 o 
   1  14   5        1.05        9.42      2.72 o 
   2  14   5      134.14      158.17      8.70 o 
   3  14   5       18.97       13.03      3.29 o 
   4  14   5        0.05        2.26      2.56 o 
   5  14   5       11.35        7.15      2.43 o 
  -7  15   5        6.82       18.00      4.56 o 
  -6  15   5       16.19       10.03      3.08 o 
  -5  15   5       27.54       22.01      4.15 o 
  -4  15   5        1.66        2.72      4.39 o 
  -3  15   5        4.13        3.61      2.85 o 
  -2  15   5      130.68      132.68      8.29 o 
  -1  15   5      124.80      155.23      5.78 o 
   0  15   5        6.91        7.07      2.54 o 
   1  15   5       40.00       35.73      4.15 o 
   2  15   5      165.70      186.08     12.65 o 
   3  15   5        6.20        5.99      2.35 o 
   4  15   5        0.81        3.40      2.64 o 
   5  15   5       14.76        9.89      2.97 o 
  -7  16   5        0.03        6.71      3.15 o 
  -6  16   5        6.06        8.77      2.91 o 
  -5  16   5       40.41       30.77      7.28 o 
  -4  16   5       62.84       47.63      7.71 o 
  -3  16   5        7.39        6.19      1.74 o 
  -2  16   5        0.25        8.39      1.94 o 
  -1  16   5       66.56       48.83      5.47 o 
   0  16   5        1.33        3.45      3.89 o 
   1  16   5       11.11       11.70      2.38 o 
   2  16   5       77.11       71.54      6.68 o 
   3  16   5        7.71        8.57      4.32 o 
   4  16   5        0.12        2.93      3.06 o 
  -6  17   5       33.05       32.42      5.02 o 
  -5  17   5      127.59      126.58     12.71 o 
  -4  17   5        3.39        3.80      3.06 o 
  -3  17   5        0.17        8.58      2.53 o 
  -2  17   5       75.68       73.39      6.46 o 
  -1  17   5        0.62        0.51      4.41 o 
   0  17   5       59.75       61.22      7.03 o 
   1  17   5       31.33       25.42      4.44 o 
   2  17   5       21.79       14.52      3.20 o 
   3  17   5        7.02        7.72      2.85 o 
  -5  18   5        4.58        3.74      3.26 o 
  -4  18   5        0.56        5.99      2.84 o 
  -3  18   5       65.12       57.72      6.55 o 
  -2  18   5        1.52        7.73      2.57 o 
  -1  18   5        1.58        6.67      2.41 o 
   0  18   5       11.27        8.68      2.46 o 
   1  18   5        0.00        6.21      3.52 o 
   2  18   5       11.79        6.39      2.74 o 
  -4  19   5       64.37       66.18      8.37 o 
  -3  19   5        2.43        5.83      2.60 o 
  -2  19   5       33.83       32.11     10.74 o 
  -1  19   5        8.35        6.94      2.89 o 
   0  19   5        1.57        4.61      4.03 o 
   1  19   5       13.18        9.20      3.03 o 
 -11   0   6      117.37      153.83     23.84 o 
 -10   0   6       75.32       86.14     24.32 o 
  -9   0   6       82.03       85.86      7.37 o 
  -8   0   6      536.33      599.16     15.70 o 
  -7   0   6        1.49        2.25      4.78 o 
  -6   0   6      139.17      150.23     19.32 o 
  -5   0   6      324.79      381.83     13.41 o 
  -4   0   6       11.40       10.90      3.97 o 
  -3   0   6        2.97       17.52     14.21 o 
  -2   0   6      133.76      123.38     12.81 o 
  -1   0   6      733.75      701.06     18.24 o 
   0   0   6      607.41      636.74     64.20 o 
   1   0   6        4.67        6.08      7.92 o 
   2   0   6      110.75       88.40     16.91 o 
   3   0   6      204.10      207.02     16.25 o 
   4   0   6       47.66       34.08      8.39 o 
   5   0   6       61.83       47.82      7.72 o 
   6   0   6       90.06       70.14      9.21 o 
   7   0   6        4.74        8.10      5.21 o 
 -11   1   6       16.04       19.41      4.11 o 
 -10   1   6       66.95       66.57      6.25 o 
  -9   1   6        5.82        5.70      2.05 o 
  -8   1   6       32.36       23.66      4.63 o 
  -7   1   6        1.12        2.95      1.77 o 
  -6   1   6        0.10        0.00      2.42 o 
  -5   1   6       85.30      101.91      8.45 o 
  -4   1   6       31.30       26.86      3.44 o 
  -3   1   6      928.74      961.71     11.77 o 
  -2   1   6      571.77      617.87     22.08 o 
  -1   1   6        1.90        2.95      1.17 o 
   0   1   6       92.78       74.32      3.21 o 
   1   1   6       15.65       15.98      5.87 o 
   2   1   6      150.62      144.76      4.95 o 
   3   1   6       92.73       87.23      9.35 o 
   4   1   6       57.40       63.80      5.55 o 
   5   1   6      510.19      607.30     14.55 o 
   6   1   6       15.79       14.27      3.41 o 
   7   1   6        1.31        9.82      2.08 o 
 -11   2   6        9.85       15.10      2.99 o 
 -10   2   6        3.98        6.42      1.76 o 
  -9   2   6       36.87       32.85      4.80 o 
  -8   2   6      175.80      176.17      8.30 o 
  -7   2   6        4.16        8.48      3.82 o 
  -6   2   6        3.23        6.16      2.61 o 
  -5   2   6       32.46       22.16      3.05 o 
  -4   2   6        2.82        9.95      3.09 o 
  -3   2   6      180.92      189.87      5.99 o 
  -2   2   6        0.49       25.95     18.19 o 
  -1   2   6       62.30       72.09      4.79 o 
   0   2   6      568.73      601.53     15.51 o 
   1   2   6        2.86        6.74      1.97 o 
   2   2   6      110.84       86.70      5.44 o 
   3   2   6      533.53      568.26     13.00 o 
   4   2   6      339.71      362.41     11.38 o 
   5   2   6       16.56       15.09      3.05 o 
   6   2   6       89.31       86.14      6.20 o 
   7   2   6        9.28        8.19      3.20 o 
 -10   3   6        0.36        6.48      3.81 o 
  -9   3   6       31.56       17.49      5.22 o 
  -8   3   6       29.92       17.71      4.37 o 
  -7   3   6        3.15        2.09      4.19 o 
  -6   3   6        9.00       10.82      4.50 o 
  -5   3   6        3.54        4.38      3.15 o 
  -4   3   6       61.65       55.98      5.02 o 
  -3   3   6       29.64       31.00      5.11 o 
  -2   3   6      153.96      154.72     11.29 o 
  -1   3   6      159.45      174.73      7.67 o 
   0   3   6      204.61      222.21      3.70 o 
   1   3   6       15.80       10.65      2.04 o 
   2   3   6      488.70      466.60     11.02 o 
   3   3   6       42.88       33.87      3.41 o 
   4   3   6       98.02       98.28      9.05 o 
   5   3   6      171.29      177.51      7.38 o 
   6   3   6        1.37        5.73      4.33 o 
   7   3   6       36.65       36.29      6.19 o 
 -10   4   6       18.80       16.47      2.47 o 
  -9   4   6       61.95       50.53      4.93 o 
  -8   4   6        0.11        7.45      1.75 o 
  -7   4   6        0.98        0.00      2.99 o 
  -6   4   6        1.85        4.77      2.30 o 
  -5   4   6        0.02        1.92      2.31 o 
  -4   4   6       37.75       41.13      4.00 o 
  -3   4   6      189.31      224.82      8.49 o 
  -2   4   6       97.91      101.29      7.20 o 
  -1   4   6      306.70      293.19      7.99 o 
   1   4   6       71.17       65.38      7.84 o 
   2   4   6        0.30        0.27      2.98 o 
   3   4   6      224.25      205.33     16.86 o 
   4   4   6      294.37      334.25     13.86 o 
   5   4   6       24.24       22.40      4.94 o 
   6   4   6        5.76        7.59      2.60 o 
   7   4   6       24.16       26.55      3.91 o 
 -10   5   6      113.90      110.54     10.06 o 
  -9   5   6       11.41       10.78      3.46 o 
  -8   5   6      102.96      116.62     13.12 o 
  -7   5   6       27.12       16.55      2.72 o 
  -6   5   6        7.07        8.77      2.42 o 
  -5   5   6       47.29       32.61      3.96 o 
  -4   5   6      133.79      133.34      6.40 o 
  -3   5   6        0.27        5.42      4.31 o 
  -2   5   6      233.59      255.87      6.22 o 
  -1   5   6     1482.19     1711.81     19.86 o 
   0   5   6      379.70      436.89      7.69 o 
   1   5   6      139.91      140.02      7.28 o 
   2   5   6        4.00        3.74      1.68 o 
   3   5   6        0.06        1.99      4.94 o 
   4   5   6      197.96      188.71      5.26 o 
   5   5   6       94.15       87.87      5.94 o 
   6   5   6       71.11       65.84      5.84 o 
   7   5   6       16.35       15.97      3.95 o 
 -10   6   6        2.21        3.70      1.78 o 
  -9   6   6        4.99        1.33      2.10 o 
  -8   6   6       68.28       51.29      5.64 o 
  -7   6   6      144.51      115.03      8.08 o 
  -6   6   6      248.30      272.10      7.89 o 
  -5   6   6      349.98      395.13      8.75 o 
  -4   6   6        0.53        8.78      2.48 o 
  -3   6   6       52.44       46.35      7.98 o 
  -2   6   6        0.28        2.17      2.39 o 
  -1   6   6     1000.15     1037.13     25.77 o 
   0   6   6      223.52      234.79      5.87 o 
   1   6   6        9.44        8.47      2.40 o 
   2   6   6        4.87        6.27      2.38 o 
   3   6   6      829.66      890.95     15.47 o 
   4   6   6       32.77       25.85      4.63 o 
   5   6   6       12.09       26.54      8.45 o 
   6   6   6       27.81       28.18      4.06 o 
   7   6   6       11.07       16.68      5.16 o 
 -10   7   6       15.81       15.86      2.89 o 
  -9   7   6       32.92       20.94      3.39 o 
  -8   7   6        4.61        5.35      3.85 o 
  -7   7   6       84.33       74.88      6.17 o 
  -6   7   6      116.64       98.12     12.59 o 
  -5   7   6      167.25      141.68      8.07 o 
  -4   7   6        1.17        4.14      2.82 o 
  -3   7   6       43.76       42.00      4.96 o 
  -2   7   6       22.14       14.23      3.30 o 
  -1   7   6        3.38        3.52      2.24 o 
   0   7   6       17.18       17.34      3.03 o 
   1   7   6      107.32      117.67      8.18 o 
   2   7   6        0.08        3.65      1.58 o 
   3   7   6       60.24       42.22      7.70 o 
   4   7   6      343.76      414.42     12.98 o 
   5   7   6       41.21       38.18      9.08 o 
   6   7   6        0.34        7.88      2.02 o 
   7   7   6        7.46       15.80      5.21 o 
 -10   8   6        5.40       15.89      6.71 o 
  -9   8   6        0.19        0.56      2.98 o 
  -8   8   6       43.55       29.42      3.96 o 
  -7   8   6       52.38       32.96      9.39 o 
  -6   8   6      147.76      150.61      9.34 o 
  -5   8   6        4.75        0.78      2.12 o 
  -4   8   6       78.73       62.38     12.75 o 
  -3   8   6       42.12       40.78      8.36 o 
  -2   8   6       25.04       21.89      3.12 o 
  -1   8   6       10.21        8.96      2.51 o 
   0   8   6        3.04        2.26      2.12 o 
   1   8   6        3.85        8.65      2.64 o 
   2   8   6        0.14        5.49      2.07 o 
   3   8   6      240.68      267.86      9.07 o 
   4   8   6       32.08       29.13      4.98 o 
   5   8   6       19.17       15.67      6.87 o 
   6   8   6       59.02       57.71      6.81 o 
  -9   9   6        4.45        1.20      3.46 o 
  -8   9   6       90.37       83.39      6.84 o 
  -7   9   6      169.10      166.76      8.63 o 
  -6   9   6       33.90       24.83      2.69 o 
  -5   9   6      236.38      254.49      6.29 o 
  -4   9   6        0.00        5.50      2.30 o 
  -3   9   6        8.11       14.32      4.13 o 
  -2   9   6       73.90       70.85      5.66 o 
  -1   9   6       36.27       37.58      4.99 o 
   0   9   6       12.36       17.13      3.01 o 
   1   9   6       30.82       26.06      3.70 o 
   2   9   6      211.85      214.12      5.39 o 
   3   9   6        2.40        2.26      1.70 o 
   4   9   6       78.24       82.07      8.78 o 
   5   9   6       53.70       55.34      6.29 o 
   6   9   6       16.09       29.70      7.88 o 
  -9  10   6        4.91        7.32      2.55 o 
  -8  10   6       25.00       26.80      7.78 o 
  -7  10   6      347.99      389.36     23.70 o 
  -6  10   6       11.26       13.44      3.12 o 
  -5  10   6       84.75       73.92      5.17 o 
  -4  10   6      826.76      909.69     15.66 o 
  -3  10   6        2.56        3.67      2.48 o 
  -2  10   6        8.47        6.43      2.19 o 
  -1  10   6       35.95       36.91      5.62 o 
   0  10   6      173.36      179.38      5.94 o 
   1  10   6       68.17       64.22      5.11 o 
   2  10   6      731.38      852.97      8.21 o 
   3  10   6       21.07       14.13      3.27 o 
   4  10   6       37.09       30.41      6.90 o 
   5  10   6        3.30       13.86      3.70 o 
   6  10   6       90.54       76.74     14.94 o 
  -9  11   6        5.94       18.92      4.71 o 
  -8  11   6        1.18        1.22      2.81 o 
  -7  11   6        1.53        3.17      4.21 o 
  -6  11   6        0.39        3.94      3.31 o 
  -5  11   6      118.40       98.11     10.90 o 
  -4  11   6      501.06      496.90      9.66 o 
  -3  11   6       78.17       67.61      5.84 o 
  -2  11   6       95.29       84.64      7.99 o 
  -1  11   6        0.00        2.17      2.10 o 
   0  11   6        3.58        2.01      2.90 o 
   1  11   6      115.02       98.40      5.99 o 
   2  11   6        2.44        5.97      4.06 o 
   3  11   6       39.34       31.07      6.03 o 
   4  11   6       31.93       24.12      8.18 o 
   5  11   6       27.18       26.66     11.17 o 
   6  11   6       15.08       10.58      4.80 o 
  -8  12   6        0.46        3.84      2.88 o 
  -7  12   6       60.35       73.76     12.51 o 
  -6  12   6      181.46      181.60     20.93 o 
  -5  12   6        1.70        0.98      1.25 o 
  -4  12   6        0.97        2.56      3.37 o 
  -3  12   6      288.60      287.31      8.93 o 
  -2  12   6      129.65      117.36     13.45 o 
  -1  12   6      164.32      184.95     10.64 o 
   0  12   6      202.05      208.05      5.09 o 
   1  12   6      284.30      330.97      6.59 o 
   2  12   6      187.20      205.38      8.48 o 
   3  12   6        1.40        4.53      1.45 o 
   4  12   6       23.59       23.06      3.27 o 
   5  12   6        5.55        9.24      4.25 o 
  -8  13   6       54.21       33.87      5.56 o 
  -7  13   6      197.02      204.18     19.49 o 
  -6  13   6        4.09       12.84      3.27 o 
  -5  13   6        6.22        6.50      1.62 o 
  -4  13   6       59.99       52.66      8.27 o 
  -3  13   6      272.04      291.77     13.01 o 
  -2  13   6        4.02        6.12      2.42 o 
  -1  13   6      324.18      355.00     14.05 o 
   0  13   6       47.95       40.92      5.24 o 
   1  13   6      254.73      275.00      6.81 o 
   2  13   6        5.34        9.29      2.05 o 
   3  13   6       41.17       27.46      5.38 o 
   4  13   6       70.31       67.01     11.20 o 
   5  13   6       27.42       32.08      6.53 o 
  -8  14   6       29.60       24.91      6.39 o 
  -7  14   6        8.19        8.12      3.26 o 
  -6  14   6       12.27       14.49      3.94 o 
  -5  14   6        0.05        5.80      5.49 o 
  -4  14   6       64.84       49.01      4.52 o 
  -3  14   6       44.74       48.01      9.93 o 
  -2  14   6        6.16        7.60      2.67 o 
  -1  14   6        8.23       14.13      2.96 o 
   0  14   6       34.06       32.42      4.05 o 
   1  14   6       42.11       40.71      4.22 o 
   2  14   6       47.29       55.35      4.71 o 
   3  14   6      158.61      191.36     14.34 o 
   4  14   6       24.69       16.77      8.89 o 
  -7  15   6       68.68       74.75      8.93 o 
  -6  15   6       13.28       11.95      4.00 o 
  -5  15   6       22.52       13.29      3.84 o 
  -4  15   6       12.13       11.56      3.88 o 
  -3  15   6      117.86      105.57      7.25 o 
  -2  15   6        5.08        6.16      4.49 o 
  -1  15   6       40.04       31.20      4.42 o 
   0  15   6      134.06      141.97      7.05 o 
   1  15   6      166.64      192.80      7.40 o 
   2  15   6        6.95        9.77      4.61 o 
   3  15   6        0.01        7.62      2.57 o 
   4  15   6       18.26       11.70      3.47 o 
  -6  16   6        4.19        9.19      2.94 o 
  -5  16   6        6.88        8.25      3.18 o 
  -4  16   6       27.84       16.73      6.16 o 
  -3  16   6        6.15        8.96      2.58 o 
  -2  16   6        1.67        8.92      2.45 o 
  -1  16   6        1.65        5.31      3.15 o 
   0  16   6      260.85      286.77     13.31 o 
   1  16   6      109.13      129.30     10.90 o 
   2  16   6       11.78       16.28      8.48 o 
   3  16   6        0.27        2.92      2.00 o 
  -5  17   6        0.28        3.27      2.11 o 
  -4  17   6        6.95       14.05      3.26 o 
  -3  17   6       54.57       48.62      6.47 o 
  -2  17   6        2.78        6.86      1.90 o 
  -1  17   6       47.94       37.85      4.88 o 
   0  17   6      182.66      216.22     14.13 o 
   1  17   6        4.26       11.48      2.93 o 
   2  17   6        0.04        7.59      3.64 o 
  -4  18   6       23.14       25.27      5.65 o 
  -3  18   6        5.86        4.49      9.07 o 
  -2  18   6       72.18       65.24     14.69 o 
  -1  18   6       68.94       63.25      9.23 o 
   0  18   6        2.21        1.63      3.82 o 
   1  18   6        0.80        4.43      3.00 o 
  -2  19   6       13.98       12.44      3.13 o 
  -1  19   6        0.05        7.90     11.20 o 
 -10   1   7       11.61        6.10      1.99 o 
  -9   1   7        3.35        6.68      2.19 o 
  -8   1   7       39.79       33.25      4.10 o 
  -7   1   7        0.35        6.76      2.57 o 
  -6   1   7       71.39       59.90      5.56 o 
  -5   1   7        5.26        6.51      2.73 o 
  -4   1   7       38.50       27.57      3.85 o 
  -3   1   7       35.65       27.39      3.40 o 
  -2   1   7        5.55       11.22      4.24 o 
  -1   1   7      190.67      204.41      6.27 o 
   0   1   7       84.73       73.57      8.50 o 
   1   1   7        0.93        1.12      2.11 o 
   2   1   7       24.35       15.88      2.70 o 
   3   1   7        0.00        6.15      6.22 o 
   4   1   7        2.64        5.91      5.99 o 
   5   1   7        4.77        6.34      2.84 o 
   6   1   7        0.57        6.27      3.07 o 
 -10   2   7       47.18       42.24      4.63 o 
  -9   2   7      132.18      162.62     15.30 o 
  -8   2   7       36.21       48.10      7.70 o 
  -7   2   7       22.87       12.62      3.92 o 
  -6   2   7        1.46        5.74      2.53 o 
  -5   2   7       59.91       94.36     18.68 o 
  -4   2   7      129.29      158.06      7.12 o 
  -3   2   7       97.15      135.04      8.61 o 
  -2   2   7        0.09        4.57      2.81 o 
  -1   2   7      212.02      220.73      7.02 o 
   0   2   7        5.03        6.76      1.04 o 
   1   2   7       76.11       60.85      4.64 o 
   2   2   7      170.81      159.99     11.56 o 
   3   2   7       23.72       26.34      7.68 o 
   4   2   7        7.22        4.57      2.66 o 
   5   2   7        3.91       10.75      6.80 o 
   6   2   7        0.69        7.08      2.00 o 
 -10   3   7       46.00       55.50      6.37 o 
  -9   3   7       13.48       10.53      4.00 o 
  -8   3   7       53.55       51.66      5.79 o 
  -7   3   7       69.77       74.51     10.39 o 
  -6   3   7       15.44       10.33      2.83 o 
  -5   3   7        7.11        9.76      2.75 o 
  -4   3   7       22.89       16.82      3.32 o 
  -3   3   7        0.38        7.86      3.03 o 
  -2   3   7       83.35       80.98     12.55 o 
  -1   3   7       10.73       12.14      4.40 o 
   0   3   7       14.74       12.19      3.17 o 
   1   3   7      308.40      304.44      6.66 o 
   2   3   7       42.78       40.01      4.20 o 
   3   3   7       28.91       30.30      7.16 o 
   4   3   7        0.29       11.94      3.94 o 
   5   3   7        1.82        5.91      2.64 o 
   6   3   7       12.20        7.84      6.57 o 
 -10   4   7        1.44        1.82      1.53 o 
  -9   4   7        0.11        4.10      2.05 o 
  -8   4   7       32.03       26.85      3.41 o 
  -7   4   7        0.07        8.32      2.36 o 
  -6   4   7       49.17       37.97      5.61 o 
  -5   4   7      245.03      251.03      6.79 o 
  -4   4   7       31.60       18.71      3.11 o 
  -3   4   7        0.06        5.01      3.89 o 
  -2   4   7       92.39       88.99     10.14 o 
  -1   4   7       18.34       16.04      3.36 o 
   0   4   7       67.37       63.97     11.16 o 
   1   4   7       49.44       36.54      6.50 o 
   2   4   7       25.85       17.06      2.62 o 
   3   4   7       19.81       12.23      2.89 o 
   4   4   7        0.32        4.58      3.58 o 
   5   4   7        9.57        8.34      2.84 o 
   6   4   7        0.82        1.70      3.33 o 
 -10   5   7        1.95        2.63      1.43 o 
  -9   5   7        0.68        1.32      3.95 o 
  -8   5   7        3.41        7.14      2.12 o 
  -7   5   7       94.83       88.84      8.83 o 
  -6   5   7      145.23      174.58     12.01 o 
  -5   5   7       88.98       81.00      7.82 o 
  -4   5   7      213.35      201.26      5.92 o 
  -3   5   7        2.22        4.46      3.24 o 
  -2   5   7      405.91      400.24     10.91 o 
  -1   5   7        6.57       10.39      3.39 o 
   0   5   7        1.58        1.10      2.10 o 
   1   5   7       74.06       75.40      6.34 o 
   2   5   7       39.03       17.55      6.31 o 
   3   5   7       98.71       76.24      5.91 o 
   4   5   7       49.29       38.21      8.90 o 
   5   5   7        5.37       15.36      5.42 o 
   6   5   7        0.11        4.22      2.21 o 
 -10   6   7       18.53        9.72      3.00 o 
  -9   6   7       11.48       10.05      6.37 o 
  -8   6   7       90.10       98.24      7.31 o 
  -7   6   7      240.98      287.03     11.53 o 
  -6   6   7      118.30       93.44     13.88 o 
  -5   6   7      272.47      294.05      8.10 o 
  -4   6   7       67.63       70.04      6.24 o 
  -3   6   7       93.52       97.89      8.16 o 
  -2   6   7        0.08        3.29      2.83 o 
  -1   6   7       27.55       18.64      3.68 o 
   0   6   7        1.77        7.71      2.03 o 
   1   6   7      168.98      187.91      7.43 o 
   2   6   7      119.15      108.41      6.41 o 
   3   6   7      141.83      153.09     16.69 o 
   4   6   7      102.46       98.40      7.99 o 
   5   6   7        0.52        4.66      1.90 o 
   6   6   7        7.37        8.87      3.23 o 
 -10   7   7       39.10       33.12      8.63 o 
  -9   7   7        5.82       10.27      4.36 o 
  -8   7   7       11.20        6.03      3.25 o 
  -7   7   7       61.05       52.76      5.02 o 
  -6   7   7       77.71       58.31      5.72 o 
  -5   7   7       52.27       45.11      7.85 o 
  -4   7   7      169.81      196.41      8.05 o 
  -3   7   7       11.64        6.98      4.70 o 
  -2   7   7        3.99        5.85      2.78 o 
  -1   7   7        0.00        1.12      4.58 o 
   0   7   7       20.00       16.16      5.56 o 
   1   7   7       11.24       10.71      2.62 o 
   2   7   7       43.93       31.85      5.50 o 
   3   7   7       31.41       28.52      3.91 o 
   4   7   7        0.01        0.00      3.29 o 
   5   7   7       43.71       43.23      7.40 o 
   6   7   7        1.61        7.44      3.61 o 
  -9   8   7       29.51       20.36      4.59 o 
  -8   8   7       89.24       63.82      4.92 o 
  -7   8   7      427.95      466.39     23.93 o 
  -6   8   7       36.67       33.27      3.86 o 
  -5   8   7        5.01        4.26      2.27 o 
  -4   8   7       15.27       17.24      4.68 o 
  -3   8   7        5.27       21.27      6.71 o 
  -2   8   7       95.45       96.56      8.32 o 
  -1   8   7        6.92        3.67      2.66 o 
   0   8   7       56.49       52.81      5.30 o 
   1   8   7        9.85        3.49      4.33 o 
   2   8   7       22.04       13.85      3.05 o 
   3   8   7      149.81      152.89      9.38 o 
   4   8   7       21.23       14.68      3.72 o 
   5   8   7        0.35        3.45      3.34 o 
  -9   9   7       10.42       14.34      5.39 o 
  -8   9   7        0.43        4.97      2.77 o 
  -7   9   7      123.53      136.32     10.15 o 
  -6   9   7      250.48      254.46     10.26 o 
  -5   9   7        3.69        9.82      2.43 o 
  -4   9   7      306.68      330.40      7.02 o 
  -3   9   7       52.35       44.60      5.35 o 
  -2   9   7        4.97        4.04      2.87 o 
  -1   9   7       28.21       23.53      3.88 o 
   0   9   7        2.04        0.40      2.61 o 
   1   9   7      150.65      137.29     10.48 o 
   2   9   7        0.50        4.93      2.72 o 
   3   9   7        8.41       17.86      3.01 o 
   4   9   7        0.54        5.38      2.74 o 
   5   9   7      112.12      148.31     14.41 o 
  -9  10   7        3.14        2.91      2.09 o 
  -8  10   7       78.28       59.13      7.52 o 
  -7  10   7       12.40       15.50      2.55 o 
  -6  10   7        2.04        5.96      2.83 o 
  -5  10   7      114.46      121.64      8.82 o 
  -4  10   7      108.05      101.02      8.35 o 
  -3  10   7       69.51       54.88      4.52 o 
  -2  10   7       15.11       12.44      2.89 o 
  -1  10   7       15.64        7.77      3.65 o 
   0  10   7        0.20        1.11      2.37 o 
   1  10   7       34.98       27.43      3.37 o 
   2  10   7        7.91        5.52      2.42 o 
   3  10   7        0.72        0.00      1.95 o 
   4  10   7       11.31        3.69      4.32 o 
   5  10   7        1.85        6.51      8.81 o 
  -8  11   7        6.68        9.62      5.73 o 
  -7  11   7      143.74      131.34     15.67 o 
  -6  11   7       69.77       70.26      6.60 o 
  -5  11   7      279.04      294.44     11.92 o 
  -4  11   7      236.31      251.34      7.07 o 
  -3  11   7       12.65       15.88      2.63 o 
  -2  11   7       38.88       28.48      3.28 o 
  -1  11   7        2.42        0.79      4.03 o 
   0  11   7        6.26        6.64      3.83 o 
   1  11   7       10.43       13.28      2.72 o 
   2  11   7       27.00       24.37      3.30 o 
   3  11   7       16.82        9.89      2.43 o 
   4  11   7        6.34        5.20      3.66 o 
   5  11   7       15.95        4.09     11.22 o 
  -8  12   7        9.87        9.81      2.98 o 
  -7  12   7       41.16       31.82      4.82 o 
  -6  12   7       18.68       12.32      4.33 o 
  -5  12   7       48.46       42.29      4.01 o 
  -4  12   7        0.01        2.20      3.02 o 
  -3  12   7        7.34       10.89      2.90 o 
  -2  12   7        1.55        4.96      2.57 o 
  -1  12   7       95.02       97.61      8.55 o 
   0  12   7        4.42        3.33      2.43 o 
   1  12   7        3.80        5.97      2.23 o 
   2  12   7        0.31        2.82      2.69 o 
   3  12   7        0.01        1.92      1.67 o 
   4  12   7        3.05        3.38      6.26 o 
  -8  13   7      151.37      129.90     15.58 o 
  -7  13   7        4.78        0.66      2.56 o 
  -6  13   7        7.36        9.87      3.05 o 
  -5  13   7       86.23       64.23      9.34 o 
  -4  13   7        1.28        6.35      9.11 o 
  -3  13   7       50.69       37.08      4.94 o 
  -2  13   7        1.89        6.78      2.59 o 
  -1  13   7        0.00        3.57      3.49 o 
   0  13   7       19.00       10.78      2.16 o 
   1  13   7       29.07       27.89      5.61 o 
   2  13   7       15.02       14.77      2.79 o 
   3  13   7        3.69        3.29      2.67 o 
   4  13   7       18.81       21.22      6.13 o 
  -7  14   7        1.25        0.63      4.78 o 
  -6  14   7        1.00        1.67      2.17 o 
  -5  14   7       67.43       66.76      7.48 o 
  -4  14   7       44.65       32.39      4.44 o 
  -3  14   7       96.18       96.94     11.86 o 
  -2  14   7       51.82       42.17      5.20 o 
  -1  14   7        9.77        9.60      2.70 o 
   0  14   7       50.80       47.24      5.81 o 
   1  14   7        4.27        6.11      2.66 o 
   2  14   7       49.76       57.29      4.93 o 
   3  14   7        4.66        6.40      2.96 o 
  -6  15   7        2.83        8.15      5.89 o 
  -5  15   7       11.47       29.44     28.28 o 
  -4  15   7        4.06        5.47      2.82 o 
  -3  15   7        4.22        3.33      2.82 o 
  -2  15   7       15.41       17.56      2.48 o 
  -1  15   7       57.19       48.63      5.71 o 
   0  15   7       16.55       13.20      5.49 o 
   1  15   7       19.33       13.51      3.93 o 
   2  15   7       12.92        8.02      4.54 o 
  -6  16   7        6.55        6.50      2.15 o 
  -5  16   7       32.97       24.76      4.53 o 
  -4  16   7       23.72       21.16      3.49 o 
  -3  16   7        9.42        7.81      3.20 o 
  -2  16   7      231.22      237.39     15.04 o 
  -1  16   7       38.90       31.01      4.24 o 
   0  16   7       11.71        8.01      2.24 o 
   1  16   7       26.16       11.85      2.58 o 
   2  16   7        1.81        4.98      3.33 o 
  -4  17   7        4.79        4.19      3.65 o 
  -3  17   7        6.47        8.88      5.76 o 
  -2  17   7       20.06       13.47      2.33 o 
  -1  17   7        1.75        0.00      2.18 o 
   0  17   7        2.40        4.44      1.84 o 
 -10   0   8       86.05      101.08     13.06 o 
  -9   0   8      160.40      175.70     28.74 o 
  -8   0   8      386.96      471.29     37.46 o 
  -7   0   8       25.98       18.82      4.09 o 
  -6   0   8      478.67      521.87     16.90 o 
  -5   0   8        0.11        0.00      4.00 o 
  -4   0   8      208.67      268.35     12.41 o 
  -3   0   8      110.55       83.60     20.91 o 
  -2   0   8       12.05        7.54      4.19 o 
  -1   0   8       68.68       57.80     13.98 o 
   0   0   8     1509.40     1651.26    137.04 o 
   1   0   8      273.53      226.43      7.41 o 
   2   0   8      207.39      233.74     17.11 o 
   3   0   8       11.87       32.21     12.91 o 
   4   0   8        4.98        5.60      4.39 o 
   5   0   8       76.32       69.94     10.34 o 
 -10   1   8        9.11       10.66      3.50 o 
  -9   1   8       96.72      103.61      7.68 o 
  -8   1   8      112.02       99.92      6.58 o 
  -7   1   8      124.03      129.83     10.12 o 
  -6   1   8       76.59       69.01      6.72 o 
  -5   1   8      135.68      152.99      9.73 o 
  -4   1   8      235.23      236.44      8.05 o 
  -3   1   8      283.00      324.91      7.36 o 
  -2   1   8        0.01        4.98      2.21 o 
  -1   1   8      242.59      268.21      6.39 o 
   0   1   8      419.80      444.85     11.54 o 
   1   1   8       37.69       23.21      4.08 o 
   2   1   8        1.53        0.00      6.18 o 
   3   1   8       33.60       28.47      6.09 o 
   4   1   8        0.59        8.82      3.36 o 
   5   1   8        5.81        1.95      3.40 o 
 -10   2   8       46.36       35.07      4.21 o 
  -9   2   8       70.62       76.24      5.94 o 
  -8   2   8        0.00        0.17      2.34 o 
  -7   2   8      114.59      122.89      6.32 o 
  -6   2   8        0.26        7.50      3.09 o 
  -5   2   8       72.76       49.81      5.49 o 
  -4   2   8      398.98      412.06     10.72 o 
  -3   2   8      390.60      382.87      9.38 o 
  -2   2   8      535.03      610.68     11.41 o 
  -1   2   8      222.20      219.88     14.04 o 
   0   2   8       24.47       27.08      3.93 o 
   1   2   8      262.02      234.30     13.51 o 
   2   2   8       92.93       71.57     13.78 o 
   3   2   8       24.46       15.11      7.59 o 
   4   2   8       16.36        6.15      3.75 o 
   5   2   8        1.08        2.76      5.27 o 
 -10   3   8        3.85        4.80      6.20 o 
  -9   3   8        0.05        7.64      3.79 o 
  -8   3   8       63.28       57.83      5.17 o 
  -7   3   8        9.07        8.05      3.77 o 
  -6   3   8       16.45       11.85      2.78 o 
  -5   3   8      172.21      188.53     13.70 o 
  -4   3   8      714.07      770.90     18.18 o 
  -3   3   8     2119.24     2074.82    176.19 o 
  -2   3   8       13.15       18.41      4.36 o 
  -1   3   8      402.72      409.33      9.18 o 
   0   3   8        3.38        6.75      2.60 o 
   1   3   8       50.46       45.93      5.05 o 
   2   3   8      131.71      114.56      9.26 o 
   3   3   8       66.87       76.02      7.64 o 
   4   3   8       51.14       47.91      6.54 o 
   5   3   8       31.25       22.35      4.70 o 
 -10   4   8        0.16        4.63      9.52 o 
  -9   4   8      179.71      166.60     15.45 o 
  -8   4   8        0.40        4.90      5.48 o 
  -7   4   8       70.32       69.21      7.25 o 
  -6   4   8       46.28       31.74      4.09 o 
  -5   4   8      184.83      184.02      7.57 o 
  -4   4   8       68.81       61.73      7.98 o 
  -3   4   8       76.93       67.83     10.00 o 
  -2   4   8      472.31      513.33     10.99 o 
  -1   4   8       59.67       59.94      9.58 o 
   0   4   8       71.47       68.20      9.44 o 
   1   4   8       71.72       46.35      7.80 o 
   2   4   8       12.58       11.97      2.19 o 
   3   4   8       29.66       26.52      6.19 o 
   4   4   8       18.27       19.46      5.72 o 
   5   4   8        3.25        7.37      4.11 o 
 -10   5   8       11.20        5.98      2.35 o 
  -9   5   8       17.16       15.18      2.41 o 
  -8   5   8       64.93       55.49      5.28 o 
  -7   5   8      131.65      125.39      8.53 o 
  -6   5   8        3.65        5.46      1.87 o 
  -5   5   8      142.97      140.63      8.82 o 
  -4   5   8       67.12       66.58      6.39 o 
  -3   5   8        3.39        8.16      3.22 o 
  -2   5   8       50.40       41.69      5.49 o 
  -1   5   8       10.96        8.22      5.08 o 
   0   5   8        4.24        2.65      1.85 o 
   1   5   8      336.70      361.51      7.43 o 
   2   5   8        1.91        3.39      1.51 o 
   3   5   8      103.84      119.52     15.81 o 
   4   5   8       95.99       88.46     12.37 o 
   5   5   8        0.19        0.00      2.75 o 
  -9   6   8        3.12        8.34      3.26 o 
  -8   6   8      273.97      250.46     40.16 o 
  -7   6   8        0.00        4.89      2.42 o 
  -6   6   8      275.30      291.42     13.03 o 
  -5   6   8      190.20      218.32      7.12 o 
  -4   6   8      247.85      227.34     18.64 o 
  -3   6   8        0.00        3.57      3.27 o 
  -2   6   8      115.91      101.23     12.09 o 
  -1   6   8        5.12        5.42      4.31 o 
   0   6   8        8.15       10.37      2.89 o 
   1   6   8        8.00        2.58      2.14 o 
   2   6   8      196.06      173.42      7.00 o 
   3   6   8       32.09       20.16      5.19 o 
   4   6   8       17.03       10.38      8.20 o 
   5   6   8       17.03       13.23      3.59 o 
  -9   7   8        3.21        7.85      3.30 o 
  -8   7   8       11.36        8.26      2.22 o 
  -7   7   8       51.36       41.67      4.54 o 
  -6   7   8      337.59      352.66     10.72 o 
  -5   7   8      113.82      102.62     11.62 o 
  -4   7   8      335.33      331.27      9.87 o 
  -3   7   8      553.71      622.15     11.73 o 
  -2   7   8       29.51       20.50      4.23 o 
  -1   7   8       21.02        9.03      3.90 o 
   0   7   8       39.28       40.53      5.00 o 
   1   7   8       56.40       49.64      4.68 o 
   2   7   8       36.50       31.16      3.46 o 
   3   7   8      111.43      144.28     16.80 o 
   4   7   8       12.32       15.64      5.67 o 
   5   7   8       27.51       31.81      5.65 o 
  -9   8   8        9.33        5.22      2.24 o 
  -8   8   8       22.05       17.97      2.65 o 
  -7   8   8        0.65        5.56      2.33 o 
  -6   8   8       98.48      105.55      9.40 o 
  -5   8   8      152.45      160.40      6.24 o 
  -4   8   8      366.04      420.76     11.44 o 
  -3   8   8       27.65       25.85      3.75 o 
  -2   8   8      114.37      102.07      7.25 o 
  -1   8   8       85.60       83.86      9.16 o 
   0   8   8      135.11      124.19      5.90 o 
   1   8   8        2.91        4.34      2.60 o 
   2   8   8       10.10       18.54      3.47 o 
   3   8   8        1.46        5.45      4.52 o 
   4   8   8       23.42       20.47      4.75 o 
  -9   9   8       21.75       23.67      3.63 o 
  -8   9   8        7.99        9.64      4.71 o 
  -7   9   8        0.30        5.21      1.91 o 
  -6   9   8        4.27       16.77      3.05 o 
  -5   9   8        0.36        6.73      2.41 o 
  -4   9   8       24.61       13.00      2.66 o 
  -3   9   8      299.88      343.42      7.19 o 
  -2   9   8       28.38       17.63      2.61 o 
  -1   9   8      103.24       68.68      6.55 o 
   0   9   8       31.43       31.41      3.68 o 
   1   9   8       15.93       19.55      4.22 o 
   2   9   8        2.05        5.00      3.80 o 
   3   9   8       59.46       60.19     13.22 o 
   4   9   8       24.34       23.05      4.52 o 
  -8  10   8       13.81       16.13      3.62 o 
  -7  10   8       26.09       18.92      3.24 o 
  -6  10   8       44.44       39.70      4.79 o 
  -5  10   8       65.00       73.46      6.12 o 
  -4  10   8       38.83       43.91      4.30 o 
  -3  10   8      258.44      282.04      7.57 o 
  -2  10   8       15.25       16.42      2.27 o 
  -1  10   8      202.44      205.44      7.24 o 
   0  10   8       16.12       14.05      3.18 o 
   1  10   8        3.37        6.21      5.67 o 
   2  10   8        0.11        1.45      2.42 o 
   3  10   8       48.07       53.42     11.33 o 
   4  10   8        0.04        9.26      7.16 o 
  -8  11   8        9.33        7.97      2.72 o 
  -7  11   8      388.44      378.81     44.93 o 
  -6  11   8       25.16       24.16      2.94 o 
  -5  11   8       21.53       18.10      2.82 o 
  -4  11   8      168.71      181.84      8.93 o 
  -3  11   8        1.09        2.12      2.26 o 
  -2  11   8        9.23        9.61      2.50 o 
  -1  11   8       41.59       35.14      4.08 o 
   0  11   8       68.67       76.39      5.19 o 
   1  11   8        8.42        7.82      4.53 o 
   2  11   8        9.32       15.04      3.32 o 
   3  11   8       46.41       42.59     11.47 o 
  -7  12   8        0.03        3.96      2.44 o 
  -6  12   8       28.15       28.77      5.27 o 
  -5  12   8       71.56       54.40      4.43 o 
  -4  12   8        1.88        3.36      2.32 o 
  -3  12   8       15.73        8.67      4.19 o 
  -2  12   8        0.80        4.61      3.39 o 
  -1  12   8       70.91       61.80      5.47 o 
   0  12   8        7.62        1.49      1.92 o 
   1  12   8        0.51        0.00      2.04 o 
   2  12   8        4.36        5.43      3.05 o 
   3  12   8        6.17        7.57      3.25 o 
  -7  13   8        2.20       14.35      4.33 o 
  -6  13   8        0.08        4.43      2.26 o 
  -5  13   8        2.72        3.48      2.37 o 
  -4  13   8       98.02       75.92      7.14 o 
  -3  13   8       91.80       96.13      5.14 o 
  -2  13   8        1.04        5.82      2.35 o 
  -1  13   8        0.04        5.64      1.95 o 
   0  13   8      194.75      198.43     12.72 o 
   1  13   8        6.05        6.66      2.58 o 
   2  13   8       22.96       13.95      2.78 o 
  -6  14   8        3.00        6.02      2.96 o 
  -5  14   8       61.96       56.09      6.95 o 
  -4  14   8        0.09        2.60      2.91 o 
  -3  14   8       10.39        9.74      2.08 o 
  -2  14   8       29.49       39.14      5.01 o 
  -1  14   8      171.39      173.30     13.32 o 
   0  14   8       71.78       57.92      6.11 o 
   1  14   8       30.55       23.22      2.83 o 
   2  14   8        0.56        6.94      4.03 o 
  -5  15   8        4.39        8.52      3.10 o 
  -4  15   8        3.29        6.00      4.46 o 
  -3  15   8       15.57       12.00      2.42 o 
  -2  15   8       28.89       19.84      3.99 o 
  -1  15   8       38.00       46.72      6.26 o 
   0  15   8       11.45        6.88      2.32 o 
   1  15   8        4.92        8.96      2.40 o 
  -4  16   8       10.28       10.43      2.31 o 
  -3  16   8        7.66        6.86      1.80 o 
  -2  16   8        1.61        6.83      2.25 o 
  -1  16   8      129.28      121.28     10.02 o 
   0  16   8       15.09       17.01      3.47 o 
  -9   1   9       52.80       50.37      7.36 o 
  -8   1   9       56.43       47.65      6.40 o 
  -7   1   9        3.29        1.59      2.59 o 
  -6   1   9       39.29       35.86     10.06 o 
  -5   1   9       12.18        2.60      3.18 o 
  -4   1   9       43.04       32.49      6.28 o 
  -3   1   9       21.50       11.26      4.27 o 
  -2   1   9      801.90      950.76     19.57 o 
  -1   1   9        4.51        3.97      2.95 o 
   0   1   9      291.94      273.42     16.29 o 
   1   1   9        3.46        6.33      3.20 o 
   2   1   9        0.27        4.39      8.82 o 
   3   1   9        4.16        0.00      4.43 o 
   4   1   9        3.23       10.56      3.25 o 
  -9   2   9      206.00      233.17     23.29 o 
  -8   2   9       79.77       77.22      6.93 o 
  -7   2   9       17.34       11.03      3.46 o 
  -6   2   9       31.43       27.97      3.95 o 
  -5   2   9       50.93       37.00     10.65 o 
  -4   2   9       29.78       24.16      4.66 o 
  -3   2   9      329.09      353.67      7.82 o 
  -2   2   9       54.76       34.56      7.58 o 
  -1   2   9       85.16       86.61      6.78 o 
   0   2   9       60.44       51.48      6.58 o 
   1   2   9      223.23      235.49     19.32 o 
   2   2   9       19.67        5.79      7.30 o 
   3   2   9        3.87        4.67      8.50 o 
   4   2   9       14.79       14.48      3.28 o 
  -9   3   9        1.80        6.41      2.06 o 
  -8   3   9       10.76        9.38      2.64 o 
  -7   3   9       96.74      108.69     16.24 o 
  -6   3   9      109.64      110.62      7.02 o 
  -5   3   9       50.80       32.98      8.03 o 
  -4   3   9       47.79       43.98      4.87 o 
  -3   3   9      235.32      235.97     10.23 o 
  -2   3   9        1.41        0.00      2.62 o 
  -1   3   9       78.67       79.51      7.84 o 
   0   3   9       12.36        9.07      2.08 o 
   1   3   9      169.40      176.66     17.83 o 
   2   3   9        2.30        1.17      6.32 o 
   3   3   9       39.28       43.01      5.38 o 
   4   3   9       15.77       18.36      4.69 o 
  -9   4   9       27.18       24.09      4.14 o 
  -8   4   9       85.11       83.73      7.04 o 
  -7   4   9      196.23      243.59     34.18 o 
  -6   4   9       27.35       26.02      3.94 o 
  -5   4   9      324.68      348.22     13.54 o 
  -4   4   9       65.29       47.95      5.02 o 
  -3   4   9       34.31       22.33      3.98 o 
  -2   4   9        7.84        5.46      3.63 o 
  -1   4   9      159.96      171.45      5.76 o 
   0   4   9       31.21       31.84      4.49 o 
   1   4   9       32.27       29.62      3.79 o 
   2   4   9      103.11      118.66      8.13 o 
   3   4   9       64.34       46.20     10.06 o 
   4   4   9       14.58       17.40      6.57 o 
  -9   5   9        8.72        6.11      2.66 o 
  -8   5   9       78.59       66.57      6.37 o 
  -7   5   9      118.04      128.23    175.73 o 
  -6   5   9       64.60       58.08      5.64 o 
  -5   5   9       75.75       47.86     14.53 o 
  -4   5   9        2.49        5.32      2.54 o 
  -3   5   9       11.41       12.18      3.03 o 
  -2   5   9       15.53       14.19      3.69 o 
  -1   5   9       21.63       19.92      3.01 o 
   0   5   9       19.02       12.98      2.43 o 
   1   5   9       50.51       45.55      4.47 o 
   2   5   9        3.70       10.50      4.19 o 
   3   5   9        5.56        5.64      3.88 o 
   4   5   9       19.10       25.20      6.78 o 
  -9   6   9        1.24        2.24      1.89 o 
  -8   6   9       40.80       29.29      3.39 o 
  -7   6   9        0.60        3.10      2.46 o 
  -6   6   9        0.83       10.19      2.95 o 
  -5   6   9       94.77       76.14      8.91 o 
  -4   6   9      101.31      126.14     10.14 o 
  -3   6   9      120.24      117.95      5.42 o 
  -2   6   9      136.10      144.61      6.45 o 
  -1   6   9        0.01        4.11      2.25 o 
   0   6   9        1.99        3.83      2.44 o 
   1   6   9      104.49      108.53     13.35 o 
   2   6   9       12.68       13.06      5.95 o 
   3   6   9       30.28       36.72      9.76 o 
   4   6   9        0.25        4.37      2.84 o 
  -9   7   9        2.00        8.36      5.80 o 
  -8   7   9       24.28       16.45      3.01 o 
  -7   7   9       84.22       80.28      6.57 o 
  -6   7   9       74.17       61.99      4.57 o 
  -5   7   9       13.35       11.86      3.06 o 
  -4   7   9       13.08        7.97      3.23 o 
  -3   7   9       15.12        5.92      3.26 o 
  -2   7   9        7.66        8.36      2.60 o 
  -1   7   9        0.76        0.00      2.62 o 
   0   7   9       33.86       25.38      3.25 o 
   1   7   9        4.51        7.87      3.62 o 
   2   7   9       15.82       21.09      5.13 o 
   3   7   9       46.96       33.93      9.88 o 
   4   7   9       22.69       14.67      5.69 o 
  -8   8   9       16.60       16.18      2.83 o 
  -7   8   9        3.97        8.28      7.14 o 
  -6   8   9        4.63       10.38      2.72 o 
  -5   8   9        4.12        5.73      2.90 o 
  -4   8   9        0.02        7.36      2.77 o 
  -3   8   9       27.61       26.17      3.60 o 
  -2   8   9        7.82        9.57      2.29 o 
  -1   8   9       57.99       54.54      5.45 o 
   0   8   9        5.82        5.28      1.98 o 
   1   8   9       12.29       10.43      4.25 o 
   2   8   9      144.74      174.09     20.16 o 
   3   8   9        0.22        7.46      3.08 o 
  -8   9   9        4.72        4.14      3.73 o 
  -7   9   9        0.60        6.28      2.74 o 
  -6   9   9       26.56       25.81      3.31 o 
  -5   9   9        1.95        8.13      3.59 o 
  -4   9   9       76.31       44.30      8.63 o 
  -3   9   9      122.35      119.22      9.83 o 
  -2   9   9       40.38       30.65      3.97 o 
  -1   9   9        3.26        5.55      3.65 o 
   0   9   9       12.34       13.37      2.76 o 
   1   9   9       28.26       25.90      3.08 o 
   2   9   9       18.42       17.49      5.91 o 
   3   9   9        8.99       14.76      5.24 o 
  -8  10   9       45.53       43.38      8.68 o 
  -7  10   9        1.19        4.50      3.30 o 
  -6  10   9        7.90        6.81      2.69 o 
  -5  10   9        1.85        5.99      1.98 o 
  -4  10   9       84.98       90.99      9.31 o 
  -3  10   9        0.10        1.90      2.21 o 
  -2  10   9       69.77       66.31      4.94 o 
  -1  10   9      120.35      112.16      9.59 o 
   0  10   9        9.88        5.14      3.87 o 
   1  10   9        0.00        1.54      3.71 o 
   2  10   9       34.95       34.26      5.56 o 
   3  10   9        2.79        5.10     15.16 o 
  -7  11   9       31.22       29.42      4.64 o 
  -6  11   9        5.44        4.05      1.38 o 
  -5  11   9       44.39       39.17      4.02 o 
  -4  11   9        0.59        1.97      2.52 o 
  -3  11   9       62.78       63.39      4.81 o 
  -2  11   9        1.27        1.98      2.71 o 
  -1  11   9        5.75        9.86      3.30 o 
   0  11   9        0.10        3.79      2.70 o 
   1  11   9        0.76        4.44      3.21 o 
   2  11   9        2.33        4.67     10.64 o 
  -6  12   9        2.79        5.96      4.53 o 
  -5  12   9        6.00        5.70      2.61 o 
  -4  12   9       19.56       13.65      5.05 o 
  -3  12   9        9.03        6.74      2.17 o 
  -2  12   9       85.89       70.10      6.15 o 
  -1  12   9        0.05        5.58      3.05 o 
   0  12   9       19.20       18.89      2.86 o 
   1  12   9        0.03        3.76      1.98 o 
  -6  13   9        1.89        2.97      7.25 o 
  -5  13   9      157.46      177.47     14.24 o 
  -4  13   9       34.03       31.66      3.30 o 
  -3  13   9       23.13       18.46      2.63 o 
  -2  13   9        1.28        4.82      2.57 o 
  -1  13   9        4.47        6.24      3.00 o 
   0  13   9        3.00        5.65      2.40 o 
   1  13   9       21.77       10.76      6.73 o 
  -5  14   9        2.42        1.82      5.03 o 
  -4  14   9       22.46       20.74      5.36 o 
  -3  14   9       13.22       17.63      2.84 o 
  -2  14   9        6.80        9.93      4.21 o 
  -1  14   9       19.27       20.50      3.50 o 
   0  14   9       19.72       21.14      3.59 o 
  -9   0  10        4.22        7.85      5.36 o 
  -8   0  10        0.26        8.19      5.64 o 
  -7   0  10        2.65        0.00      5.12 o 
  -6   0  10        3.09        9.14      4.08 o 
  -5   0  10      144.05      177.10     21.91 o 
  -4   0  10      176.25      232.52     11.44 o 
  -3   0  10      401.98      494.20     16.85 o 
  -2   0  10      520.20      566.60     28.02 o 
  -1   0  10        0.53        0.00      2.69 o 
   0   0  10      338.77      327.60     65.25 o 
   1   0  10      115.43      110.44     16.28 o 
   2   0  10      119.47      101.20     20.78 o 
   3   0  10        5.72       12.89      5.54 o 
  -9   1  10        9.35        9.28      2.99 o 
  -8   1  10       16.69       14.54      2.88 o 
  -7   1  10        3.14        9.51      3.33 o 
  -6   1  10       93.88      131.21     25.62 o 
  -5   1  10       12.34       11.26      4.92 o 
  -4   1  10       21.15       12.71      2.66 o 
  -3   1  10        8.19        7.54      4.80 o 
  -2   1  10      394.05      476.31     12.82 o 
  -1   1  10      154.77      174.27      7.56 o 
   0   1  10       11.09        7.34      2.90 o 
   1   1  10       86.18       68.99     24.85 o 
   2   1  10       20.94       18.90     10.25 o 
   3   1  10       35.08       34.38      5.22 o 
  -9   2  10        0.01        1.66      4.29 o 
  -8   2  10       30.51       29.00      7.29 o 
  -7   2  10       14.36       11.45      3.43 o 
  -6   2  10       10.99        5.83      3.92 o 
  -5   2  10       46.68       48.85      9.28 o 
  -4   2  10       48.50       44.31      5.18 o 
  -3   2  10      411.07      474.64     11.83 o 
  -2   2  10      104.61      140.04     19.94 o 
  -1   2  10        0.56        6.32      3.29 o 
   0   2  10       59.05       45.31      4.92 o 
   1   2  10       38.02       43.44     10.27 o 
   2   2  10       27.35       23.15      6.50 o 
   3   2  10        0.23       11.49      4.47 o 
  -8   3  10       43.70       51.69      5.02 o 
  -7   3  10        8.66        6.13      2.69 o 
  -6   3  10        3.33        0.00      3.97 o 
  -5   3  10       25.24       26.90      4.72 o 
  -4   3  10        7.52        8.79      2.81 o 
  -3   3  10       66.92       92.49     14.70 o 
  -2   3  10      133.41      137.94      7.32 o 
  -1   3  10       10.56        7.75      4.09 o 
   0   3  10        1.48        3.91      2.73 o 
   1   3  10      201.71      218.53     25.49 o 
   2   3  10       21.07       17.15      4.01 o 
   3   3  10       14.35        7.29      4.26 o 
  -8   4  10       11.31       14.54      4.39 o 
  -7   4  10        0.12        3.10      2.49 o 
  -6   4  10       74.24       73.39      6.27 o 
  -5   4  10       26.91       20.09      3.33 o 
  -4   4  10       89.53       78.42      5.07 o 
  -3   4  10      191.14      241.53     15.78 o 
  -2   4  10        0.07        7.75      3.24 o 
  -1   4  10      267.78      292.17     11.38 o 
   0   4  10      144.18      145.06      6.80 o 
   1   4  10        0.08        0.30      3.93 o 
   2   4  10        0.24        7.85      4.84 o 
   3   4  10       28.23       26.56     16.27 o 
  -8   5  10        0.31        1.67      1.96 o 
  -7   5  10        0.02        9.92      2.51 o 
  -6   5  10        8.15        7.29      3.34 o 
  -5   5  10      178.05      175.58     24.20 o 
  -4   5  10        2.82        2.91      2.02 o 
  -3   5  10       35.34       34.18      5.14 o 
  -2   5  10       25.14       24.08      4.27 o 
  -1   5  10        4.19        5.07      2.74 o 
   0   5  10       31.72       26.16      3.84 o 
   1   5  10       29.77       22.44      4.30 o 
   2   5  10        0.02       15.21      6.02 o 
   3   5  10       22.39       12.75      3.87 o 
  -8   6  10        2.95        3.27      3.81 o 
  -7   6  10       15.57       16.39      3.83 o 
  -6   6  10        3.99        8.53      2.46 o 
  -5   6  10       67.68       69.23      8.21 o 
  -4   6  10      399.62      469.31     22.39 o 
  -3   6  10        0.00        6.67      2.87 o 
  -2   6  10        0.96        0.97      2.31 o 
  -1   6  10       59.70       50.89      5.69 o 
   0   6  10       79.11       67.18      4.60 o 
   1   6  10        0.16        0.00      3.33 o 
   2   6  10       38.21       35.17      5.84 o 
  -8   7  10        5.39        6.02      2.22 o 
  -7   7  10       25.50       23.49      3.62 o 
  -6   7  10       26.10       18.60      3.49 o 
  -5   7  10       47.95       48.25      5.46 o 
  -4   7  10       10.34       11.45      5.68 o 
  -3   7  10       76.19       77.70     13.15 o 
  -2   7  10       32.93       22.58      3.36 o 
  -1   7  10       17.99       10.70      4.51 o 
   0   7  10       17.73       12.94      6.69 o 
   1   7  10        6.46       10.90      4.20 o 
   2   7  10       56.74       35.98      5.50 o 
  -7   8  10       22.06       17.43      6.62 o 
  -6   8  10        0.17        8.41      2.98 o 
  -5   8  10       20.51        9.98      3.53 o 
  -4   8  10       55.72       51.88      5.36 o 
  -3   8  10       31.60       29.39      4.18 o 
  -2   8  10        7.29        3.84      2.15 o 
  -1   8  10       53.78       37.85      4.20 o 
   0   8  10       59.64       48.25      5.03 o 
   1   8  10       10.18        9.60      8.80 o 
   2   8  10       35.39       22.92      5.54 o 
  -7   9  10        2.83       10.24      2.70 o 
  -6   9  10       11.98        6.57      3.56 o 
  -5   9  10        0.05        6.95      3.78 o 
  -4   9  10      109.36       88.35      9.36 o 
  -3   9  10       33.79       31.83      4.12 o 
  -2   9  10       42.48       44.05      4.06 o 
  -1   9  10       89.46       79.83     12.08 o 
   0   9  10       60.05       56.04      8.88 o 
   1   9  10       31.42       32.53      5.12 o 
  -6  10  10        3.39        3.97      1.81 o 
  -5  10  10       69.63       63.17      5.35 o 
  -4  10  10       53.90       40.66      4.27 o 
  -3  10  10       95.38       91.94      7.05 o 
  -2  10  10        0.13        2.70      1.89 o 
  -1  10  10      160.97      146.76     29.18 o 
   0  10  10       13.04        6.56      2.53 o 
   1  10  10       32.16       28.38      4.95 o 
  -6  11  10      136.03      129.48     12.41 o 
  -5  11  10        0.16        4.73      2.47 o 
  -4  11  10        3.55        2.79      2.27 o 
  -3  11  10       72.12       56.65      9.27 o 
  -2  11  10       15.05       16.87      2.61 o 
  -1  11  10        0.29        0.00      1.86 o 
   0  11  10        0.95        4.16      2.53 o 
  -5  12  10       19.12       26.30      4.20 o 
  -4  12  10       46.24       31.68      4.12 o 
  -3  12  10        3.09        4.73      1.77 o 
  -2  12  10        0.90        9.44      6.11 o 
  -1  12  10        9.33        8.09      2.26 o 
  -8   1  11        0.00        0.00      2.78 o 
  -7   1  11       11.37       14.16      2.81 o 
  -6   1  11        0.78        3.98      4.28 o 
  -5   1  11       37.48       27.14      3.38 o 
  -4   1  11        3.96        9.26      3.21 o 
  -3   1  11       47.65       52.42      5.52 o 
  -2   1  11        6.34        6.07      4.95 o 
  -1   1  11        1.24        2.32      3.74 o 
   0   1  11        1.78        0.00      5.20 o 
   1   1  11       11.21       21.23      8.38 o 
  -7   2  11       17.99       13.13      3.39 o 
  -6   2  11        0.07        0.00      3.26 o 
  -5   2  11       14.56       12.58      2.98 o 
  -4   2  11       52.14       41.54      5.13 o 
  -3   2  11      127.98      147.97      8.38 o 
  -2   2  11       65.94       62.39      4.98 o 
  -1   2  11        1.33        2.92      1.73 o 
   0   2  11       14.83       12.39      5.57 o 
   1   2  11        0.04        5.07      7.40 o 
  -7   3  11        0.04        0.80      2.44 o 
  -6   3  11        3.53       11.18      3.28 o 
  -5   3  11      101.57       92.15     12.76 o 
  -4   3  11       25.26       18.54      3.75 o 
  -3   3  11       17.79       16.81      3.41 o 
  -2   3  11        6.62        5.04      8.67 o 
  -1   3  11        4.30        1.94      1.83 o 
   0   3  11        1.15       28.52      9.13 o 
   1   3  11        0.22        1.96      7.03 o 
  -7   4  11       52.26       48.40      5.43 o 
  -6   4  11       36.31       33.86      4.03 o 
  -5   4  11        0.01        8.68      3.29 o 
  -4   4  11       27.80       30.37      4.19 o 
  -3   4  11        4.71        5.97      6.44 o 
  -2   4  11       41.14       35.20      4.27 o 
  -1   4  11        8.61        4.48      2.21 o 
   0   4  11        1.14        9.11      5.69 o 
   1   4  11        2.96        3.48      6.75 o 
  -7   5  11        0.04       10.27      3.52 o 
  -6   5  11       67.39       50.35      5.04 o 
  -5   5  11      165.33      193.63     14.39 o 
  -4   5  11       84.02       84.71      9.02 o 
  -3   5  11       26.60       20.38      3.39 o 
  -2   5  11        6.90        6.18      2.49 o 
  -1   5  11        2.75        7.17      3.72 o 
   0   5  11        0.07        8.18      5.52 o 
   1   5  11        4.67        2.07      3.55 o 
  -7   6  11        3.27       10.94      3.93 o 
  -6   6  11        4.30        6.96      2.51 o 
  -5   6  11       30.11       27.88      3.92 o 
  -4   6  11       52.62       44.59      4.52 o 
  -3   6  11       17.99       17.83      5.27 o 
  -2   6  11       12.38        8.17      2.69 o 
  -1   6  11        4.16        2.57      5.68 o 
   0   6  11        9.62        8.61      3.41 o 
  -6   7  11        1.69        2.84      2.70 o 
  -5   7  11       26.37       14.97      2.78 o 
  -4   7  11       13.47        7.67      3.44 o 
  -3   7  11       39.73       36.94      4.19 o 
  -2   7  11        8.11        9.58      2.48 o 
  -1   7  11        0.03        2.91      3.37 o 
   0   7  11        6.31        5.45      8.20 o 
  -6   8  11        2.51        7.53      2.76 o 
  -5   8  11       17.42       13.16      3.97 o 
  -4   8  11       11.91       18.48      3.32 o 
  -3   8  11       12.62        6.53      3.24 o 
  -2   8  11        1.61        4.18      3.57 o 
  -1   8  11        1.06        6.21      3.42 o 
   0   8  11       17.45       16.70      6.43 o 
  -5   9  11        0.83       12.74      3.31 o 
  -4   9  11        1.74        7.96      3.38 o 
  -3   9  11       17.19       12.03      3.86 o 
  -2   9  11        7.71        5.64      3.67 o 
  -1   9  11       23.22       14.15      2.89 o 
  -3  10  11        8.01       13.42      3.10 o 
  -6   0  12        4.81        0.00      6.12 o 
  -5   0  12        0.03       10.21      6.41 o 
  -4   0  12       11.58       20.18      5.60 o 
  -3   0  12       64.49       57.97      7.34 o 
  -2   0  12       35.46       29.73     10.89 o 
  -1   0  12        6.45        0.00      6.82 o 
  -6   1  12        5.42        4.70      5.14 o 
  -5   1  12        7.65       10.71      3.24 o 
  -4   1  12       45.08       42.84      6.71 o 
  -3   1  12       90.86       86.04      7.10 o 
  -2   1  12       46.79       30.48      3.69 o 
  -1   1  12        1.75       20.51      7.57 o 
  -5   2  12        1.07        4.98      2.62 o 
  -4   2  12        0.65        0.32      2.67 o 
  -3   2  12        2.43        7.29      2.69 o 
  -2   2  12        1.24        3.19      1.99 o 
  -1   2  12        3.38       11.66      5.52 o 
  -5   3  12       13.71       18.98      4.03 o 
  -4   3  12       50.07       51.08      5.57 o 
  -3   3  12       42.06       41.57      5.34 o 
  -2   3  12        3.03        7.54      2.81 o 
  -1   3  12        0.01       12.55     15.66 o 
  -5   4  12        3.56        7.73      3.87 o 
  -4   4  12       76.61       70.19      7.87 o 
  -3   4  12        0.12        3.30     10.66 o 
  -2   4  12        3.40        2.62      2.57 o 
  -4   5  12        3.55        3.66      1.99 o 
  -3   5  12        0.69        1.75      5.18 o 
  -2   5  12        6.64        2.75      2.29 o 
                                                 
